# Supplementary material for: Metabolic reprogramming of glioma-associated macrophages identifies detoxification and energetic macrophages as drivers of immunosuppression and therapeutic vulnerability
Source: Front Immunol. 2026 Feb 11;17:1752553. doi: 10.3389/fimmu.2026.1752553 (PMC12932590; doi:10.3389/fimmu.2026.1752553)
Supplement: Supplementary file 2 [file Table1.csv]

p.value	HR	Low 95%CI	High 95%CI	gene	type	Dataset
0.0404466259902455	1.12923934845998	1.00530451934242	1.26845297278124	S100A9	Risk	TCGA_GBM
0.00717429531797974	1.16180300183	1.04148325818517	1.2960229599977	S100A8	Risk	TCGA_GBM
0.0194504113401402	1.17123314733929	1.02581523229532	1.33726527179447	PDPN	Risk	TCGA_GBM
0.0177275765465589	1.17176161861262	1.02787472902954	1.3357904928259	SPP1	Risk	TCGA_GBM
0.00155054547787666	1.23282417066206	1.0829551560422	1.40343339914748	FABP5	Risk	TCGA_GBM
0.0375967880273066	1.23406796746833	1.01213632630906	1.50466267116905	FCER1G	Risk	TCGA_GBM
0.031444922238308	1.23858658817122	1.01922165029696	1.50516498148429	TYMP	Risk	TCGA_GBM
0.0235841659211427	1.24511077637359	1.02986352719236	1.50534590701365	LGALS1	Risk	TCGA_GBM
0.0181071590172249	1.25252758323057	1.03918558090986	1.50966812432079	FBP1	Risk	TCGA_GBM
0.0179529734308592	1.27420627274165	1.04251449260773	1.55738998067347	S100A11	Risk	TCGA_GBM
0.0400973104486714	1.29401993342095	1.0117182111442	1.65509286048829	ENO1	Risk	TCGA_GBM
0.021829033800814	1.30007271008322	1.0388831380496	1.6269289485979	CLIC1	Risk	TCGA_GBM
0.0442312898268854	1.34000158917313	1.00758263903662	1.78209130389873	SH3BGRL3	Risk	TCGA_GBM
0.00851326780155097	1.34910219240036	1.07936445413574	1.68624853131448	LDHA	Risk	TCGA_GBM
0.0474918619451506	1.46307626531251	1.00421834713834	2.1316003279772	VDAC1	Risk	TCGA_GBM
0.0224633403142727	1.66484561249315	1.07467467510397	2.57911624573226	CSTB	Risk	TCGA_GBM
0.00197664510607924	1.82270960379171	1.24607771050161	2.66618227078079	NDUFB2	Risk	TCGA_GBM
9.13639788724575e-07	0.656936145091629	0.555486160552658	0.776914222846672	BASP1	Protect	TCGA_LGG
0.000341388370631252	1.18410607525696	1.07951800410507	1.29882706182636	S100A9	Risk	TCGA_LGG
0.00355325408046672	1.20356969232342	1.06260183002438	1.36323876295813	VSIG4	Risk	TCGA_LGG
0.000201797652361619	1.20741034529125	1.09317625513629	1.33358160229575	S100A8	Risk	TCGA_LGG
9.39945562126678e-05	1.33452673574784	1.15460555466364	1.54248487826184	PADI2	Risk	TCGA_LGG
2.40029830261346e-06	1.3455974988126	1.18944114870897	1.52225491002728	HAMP	Risk	TCGA_LGG
2.56576213222678e-05	1.35317232143807	1.17540153562199	1.55782962333561	TREM2	Risk	TCGA_LGG
3.37804992442968e-05	1.36071884674984	1.17635041489844	1.57398319110557	HCST	Risk	TCGA_LGG
3.16891281087708e-07	1.37197810222465	1.21534371357554	1.54879964569542	FCGBP	Risk	TCGA_LGG
0.0002764832760857	1.39811290337987	1.16707033995714	1.67489449750652	PRDX1	Risk	TCGA_LGG
1.126563198863e-11	1.43217367064541	1.29110742794297	1.58865279410393	SPP1	Risk	TCGA_LGG
0.000369343478276858	1.4451301561115	1.18003916976992	1.76977275128081	SCIN	Risk	TCGA_LGG
0.0344073291996517	1.44991093319397	1.02765083452872	2.04567703694756	GSTO1	Risk	TCGA_LGG
1.11591870847636e-05	1.47050843060723	1.23810548058678	1.74653539491813	APOC1	Risk	TCGA_LGG
2.67849110766649e-07	1.47052150122038	1.26961216665965	1.70322366336548	FCER1G	Risk	TCGA_LGG
0.00077719185612632	1.47349219889703	1.17535726252812	1.847250473903	YBX1	Risk	TCGA_LGG
1.1455806583497e-21	1.48666373664799	1.37061885487566	1.61253367995194	PDPN	Risk	TCGA_LGG
5.64215943004715e-12	1.48929588423336	1.32972719652548	1.6680129853627	TYMP	Risk	TCGA_LGG
3.24674490032852e-11	1.51103414287166	1.33756974901427	1.70699448204966	ALOX5AP	Risk	TCGA_LGG
1.27150228782834e-05	1.51767703554423	1.25842016878872	1.83034541351589	HBEGF	Risk	TCGA_LGG
5.14364496742e-07	1.5192919627057	1.29043229820496	1.7887401540964	VAMP8	Risk	TCGA_LGG
3.65816942729822e-06	1.53098516266961	1.2784034153154	1.8334709843811	TSPO	Risk	TCGA_LGG
4.49477542697782e-14	1.53678437794384	1.37449045525831	1.71824126916066	RGS16	Risk	TCGA_LGG
0.000930979152991751	1.54898053165958	1.19545567380619	2.00705115215287	TPI1	Risk	TCGA_LGG
5.11584023865398e-06	1.56401101872507	1.29048197459618	1.89551695788611	GLDN	Risk	TCGA_LGG
1.90763346989122e-06	1.59032511180211	1.31393657062244	1.9248523998615	CD9	Risk	TCGA_LGG
2.67938259321084e-20	1.64114368163698	1.477291312924	1.82316958084999	FABP5	Risk	TCGA_LGG
0.000599611022275663	1.67201647064446	1.24664676180898	2.24252704434869	PGK1	Risk	TCGA_LGG
8.91290372024103e-05	1.67438629992781	1.29385298325006	2.16683774561743	DBI	Risk	TCGA_LGG
1.84745002836763e-07	1.67703495773686	1.38081944084176	2.0367950843428	MT2A	Risk	TCGA_LGG
1.00647810671348e-14	1.68638237736924	1.47731604296865	1.92503529372549	S100A11	Risk	TCGA_LGG
1.45017422930567e-09	1.75214472780773	1.46103398463922	2.10125923110716	LDHA	Risk	TCGA_LGG
0.00459445695549106	1.75348005506425	1.18913696983184	2.58565025014984	C4orf3	Risk	TCGA_LGG
4.19958412439038e-13	1.75901631816569	1.50992094250564	2.04920557127885	LGALS1	Risk	TCGA_LGG
6.33390352581152e-11	1.76255767936293	1.48705739167909	2.08909863900644	APOC2	Risk	TCGA_LGG
1.112960443646e-11	1.79629271325011	1.51691661083319	2.1271225383333	FBP1	Risk	TCGA_LGG
0.00357315563192243	1.79740117363843	1.2115606388257	2.6665202512093	NDUFA4	Risk	TCGA_LGG
0.000137994541203169	1.82060715854962	1.33787372779126	2.47752112692602	ENO1	Risk	TCGA_LGG
3.65293361590853e-09	1.82921880175468	1.49668268691705	2.23563849167334	FTL	Risk	TCGA_LGG
6.0272534899274e-17	1.84628167532142	1.59919207297194	2.1315488503472	CAPG	Risk	TCGA_LGG
3.26637122995127e-07	1.89957486034056	1.4849843319522	2.42991429094352	GAPDH	Risk	TCGA_LGG
0.001484142634959	1.95248636373546	1.29229259318481	2.94995345533776	POMP	Risk	TCGA_LGG
3.08919199343108e-08	1.96639860244368	1.5477680817387	2.49825765843986	MYL6	Risk	TCGA_LGG
3.96551527564361e-06	2.01212368832656	1.49500775625825	2.70810751327333	NOP10	Risk	TCGA_LGG
0.000578589980843983	2.05493204794345	1.36349764180455	3.0969952511809	CFL1	Risk	TCGA_LGG
3.15620355408857e-23	2.06980758796531	1.79290609790541	2.38947452753032	CLIC1	Risk	TCGA_LGG
1.42973103978374e-05	2.17227043496899	1.53015544066485	3.08384280265676	ATP6AP2	Risk	TCGA_LGG
3.91924606557557e-09	2.18345607510539	1.6836183774493	2.83168709475446	PFN1	Risk	TCGA_LGG
8.021192107354e-06	2.2319853280266	1.56897520742484	3.1751671288054	NDUFB2	Risk	TCGA_LGG
3.0392440757332e-11	2.23246084997926	1.76158509255671	2.82920278319152	PLIN2	Risk	TCGA_LGG
2.87052373605118e-05	2.39311758985309	1.59008375336947	3.60170449306739	VDAC1	Risk	TCGA_LGG
2.48380697126644e-17	2.42482274603194	1.97537683331176	2.97652845296173	TMSB4X	Risk	TCGA_LGG
4.9463982754897e-15	2.50332133387666	1.98948176231184	3.14987441420926	CD63	Risk	TCGA_LGG
7.59262629622296e-07	2.51501575523311	1.74503130735113	3.62475115628285	ARPC2	Risk	TCGA_LGG
2.92483999026211e-10	2.57027635193874	1.91640699932278	3.44724295396023	LIMS1	Risk	TCGA_LGG
5.30755604585217e-12	2.65806837142376	2.01333583197465	3.50926425435631	SH3BGRL3	Risk	TCGA_LGG
5.77306810591897e-11	3.30417266116593	2.31063369402344	4.72491897051234	CSTB	Risk	TCGA_LGG
0.00271894834021424	0.569577421282107	0.394217078853855	0.822943642567662	C4orf3	Protect	CGGA_301
0.00211860165733897	0.744041044087566	0.61617402924037	0.898442727242821	CALM1	Protect	CGGA_301
2.68750600167005e-05	0.775962851357442	0.689311153059061	0.873507332667778	BASP1	Protect	CGGA_301
0.00152494691122958	0.858882601799978	0.781780237808424	0.943589116223566	LPL	Protect	CGGA_301
0.000226753659401166	1.15132537920201	1.06823674235095	1.24087674224481	S100A8	Risk	CGGA_301
0.0176495911835111	1.16000495326752	1.02616489021535	1.31130143355693	VSIG4	Risk	CGGA_301
0.0180702291100396	1.1615383888028	1.0259330739409	1.31506768124752	TREM2	Risk	CGGA_301
0.00112426336385424	1.17912988024926	1.06783385710814	1.30202583973308	SCIN	Risk	CGGA_301
1.40267015300691e-05	1.18839081896201	1.09934539313933	1.28464879864576	S100A9	Risk	CGGA_301
0.00357976264874433	1.19318027650249	1.05948699301623	1.34374388889997	APOC2	Risk	CGGA_301
0.00205631127910621	1.22969066348417	1.07817867978108	1.40249399864518	APOC1	Risk	CGGA_301
7.26972780159832e-09	1.23703930155734	1.15101651768835	1.32949111509781	FCGBP	Risk	CGGA_301
0.0176076620737589	1.25762367628595	1.04076818789814	1.51966338858714	MT1X	Risk	CGGA_301
2.93561311378828e-05	1.27279761116692	1.13663202163352	1.42527548772028	HAMP	Risk	CGGA_301
0.00447212567073364	1.29180268684348	1.08275884382352	1.54120577380205	HCST	Risk	CGGA_301
0.0105662450617247	1.2982771130403	1.06282296454417	1.58589296474898	TSPO	Risk	CGGA_301
1.32497439253143e-10	1.32965951655802	1.21895826227744	1.4504142468915	FABP5	Risk	CGGA_301
1.44331183108203e-14	1.35103103164934	1.2513335137391	1.45867175172618	PDPN	Risk	CGGA_301
0.000586774204666331	1.35141560623217	1.13820423848895	1.60456627994325	MT2A	Risk	CGGA_301
2.26820056366117e-08	1.36637599293894	1.22472408597584	1.52441139637774	PLIN2	Risk	CGGA_301
8.24177011348864e-10	1.40323076683469	1.25940437703189	1.56348240557338	SPP1	Risk	CGGA_301
0.000239760300159707	1.4211398058017	1.17811236446361	1.71430027266849	LIMS1	Risk	CGGA_301
7.82009697972693e-09	1.43147283066746	1.26732331238374	1.61688374617277	ALOX5AP	Risk	CGGA_301
1.65674548408232e-09	1.43748124578015	1.27750201255921	1.6174943848661	TYMP	Risk	CGGA_301
9.33417761013659e-09	1.43882126945185	1.27079901466099	1.62905905776083	FBP1	Risk	CGGA_301
0.000474065313575423	1.44184829297796	1.17435358731377	1.77027304418493	PRDX1	Risk	CGGA_301
1.37372466154066e-12	1.44269692367403	1.30362294419246	1.59660768694726	CLIC1	Risk	CGGA_301
2.24915969537451e-12	1.46673958795029	1.31793839370943	1.63234110875662	LGALS1	Risk	CGGA_301
1.76670011939471e-14	1.49838729397093	1.35121857248644	1.66158497851469	RGS16	Risk	CGGA_301
9.30543625136733e-13	1.55030448120868	1.37451541538307	1.7485755034518	S100A11	Risk	CGGA_301
5.53273318631493e-08	1.56047033492176	1.32905165313136	1.83218437028658	FTL	Risk	CGGA_301
4.36180996864431e-09	1.57620048401539	1.35403009948894	1.83482476995752	VAMP8	Risk	CGGA_301
1.76030305296185e-11	1.57687840844943	1.38085445846544	1.80072961331301	CAPG	Risk	CGGA_301
7.51323266755716e-05	1.63359224609087	1.2812526388569	2.08282390650847	ENO1	Risk	CGGA_301
0.00077798676483428	1.63772167334681	1.22825339775011	2.18369620166566	NDUFB2	Risk	CGGA_301
3.81956141821209e-05	1.68973198892968	1.31641038342853	2.16892409111513	PGK1	Risk	CGGA_301
1.17197637817217e-05	1.69569515212313	1.33900820871048	2.14739687944333	MIF	Risk	CGGA_301
4.12239317746184e-07	1.71748202586881	1.39304702202546	2.11747662680732	GAPDH	Risk	CGGA_301
1.20016266001636e-13	1.77654456982244	1.52623986741629	2.067899467145	LDHA	Risk	CGGA_301
6.19012515900828e-08	1.78938958989507	1.44946613582006	2.2090306391417	FCER1G	Risk	CGGA_301
2.25445320782418e-10	1.83007321309792	1.51832828880739	2.2058259666157	CD63	Risk	CGGA_301
9.46250500915846e-10	1.90518629402375	1.54974368743182	2.34215170184111	SH3BGRL3	Risk	CGGA_301
1.72307860032183e-06	1.906795858711	1.46370267353051	2.48402254948922	CSTB	Risk	CGGA_301
1.70920112156479e-09	1.91513990776681	1.5501472449985	2.36607256385159	YBX1	Risk	CGGA_301
2.087388317308e-10	1.94780110740395	1.58577688276755	2.39247349058512	TPI1	Risk	CGGA_301
1.50685199494944e-09	2.00361941476738	1.5993216190912	2.51012098586772	TMSB4X	Risk	CGGA_301
0.000106213610006474	2.06766142632112	1.43202154208761	2.98544655107901	POMP	Risk	CGGA_301
1.72195293402205e-12	2.16585733883927	1.74739928687419	2.68452553886253	NOP10	Risk	CGGA_301
5.84297124434301e-10	2.18334804319221	1.70539519761182	2.79525161345995	PFN1	Risk	CGGA_301
2.00945917075697e-12	2.48852569089015	1.93024975826946	3.20826881997505	MYL6	Risk	CGGA_301
1.36301070821464e-09	2.67030753340374	1.94354801834074	3.66882745147728	ARPC2	Risk	CGGA_301
0.0014346765038464	0.67355337474216	0.528253392668756	0.858819185873229	CALM1	Protect	CGGA_325
0.00546338748395861	0.709482578293748	0.556916693824713	0.903843491286644	NDUFA4	Protect	CGGA_325
3.67565653359847e-10	0.720950337635089	0.65083016799727	0.798625224973174	BASP1	Protect	CGGA_325
0.000590847048326045	0.862596671956833	0.792846124123852	0.93848351632324	LPL	Protect	CGGA_325
5.25754299402789e-12	1.24783235262902	1.17175450882704	1.32884965966665	FABP5	Risk	CGGA_325
9.40595438568413e-11	1.25408200786971	1.17103125166262	1.34302281021927	S100A8	Risk	CGGA_325
1.69120534524461e-11	1.26135974775407	1.17889161056101	1.34959685776122	S100A9	Risk	CGGA_325
4.80683781581103e-09	1.28195054032438	1.17965074265964	1.39312181852466	SCIN	Risk	CGGA_325
1.57693584797655e-06	1.28677758377342	1.16091880082832	1.42628110503537	APOC1	Risk	CGGA_325
1.5267270193203e-14	1.29296860056133	1.21096015525208	1.3805308083729	HAMP	Risk	CGGA_325
2.89453144657249e-05	1.31755276267511	1.15779453171109	1.49935522658523	NUPR1	Risk	CGGA_325
1.74295854333288e-16	1.34652836529088	1.25451243741036	1.4452934737544	SPP1	Risk	CGGA_325
9.73455859210816e-24	1.36612359434559	1.28543919791885	1.45187238575677	PDPN	Risk	CGGA_325
1.20569420047066e-10	1.38169569823909	1.25218870235975	1.52459689097556	VSIG4	Risk	CGGA_325
6.35535082661735e-10	1.4012623559139	1.25910383196206	1.55947122092512	TREM2	Risk	CGGA_325
1.22653470875975e-09	1.40181320002964	1.25712175995809	1.56315824796704	MT2A	Risk	CGGA_325
1.93195744456651e-12	1.40238255198238	1.27636318105995	1.54084421369111	APOC2	Risk	CGGA_325
8.07427787148522e-10	1.43093726920055	1.27635815222179	1.60423738808958	HCST	Risk	CGGA_325
3.74570070190684e-22	1.4318562112404	1.33145505719879	1.53982832434546	FCGBP	Risk	CGGA_325
1.25667264643688e-16	1.45057461854721	1.32828357485792	1.58412462805502	ALOX5AP	Risk	CGGA_325
2.19784215258066e-16	1.45692261486617	1.33175124633178	1.59385884680425	PLIN2	Risk	CGGA_325
2.87931402856773e-23	1.49129579059966	1.37825491374095	1.61360798564021	TYMP	Risk	CGGA_325
3.62501855833678e-10	1.50465701210997	1.32423812353304	1.70965680858925	HBEGF	Risk	CGGA_325
2.80268803867198e-06	1.5184119516863	1.27497548284743	1.80832877654613	CD9	Risk	CGGA_325
6.6586642891362e-18	1.54602169512335	1.4002191807245	1.70700638492565	FCER1G	Risk	CGGA_325
8.89033023364021e-20	1.57389186709361	1.42744169653411	1.73536727651854	LGALS1	Risk	CGGA_325
0.000109806131103342	1.57903048050378	1.25273513484234	1.9903147832393	GSTO1	Risk	CGGA_325
7.56321267458791e-27	1.62530246056288	1.48728931935977	1.77612254315716	S100A11	Risk	CGGA_325
2.9540626325411e-18	1.62833969015525	1.45919958228561	1.81708532453234	FTL	Risk	CGGA_325
1.54563789085001e-26	1.62977166452409	1.48980441632295	1.78288884727661	CLIC1	Risk	CGGA_325
1.210069147712e-20	1.63454467887795	1.47400880338386	1.8125646882941	CAPG	Risk	CGGA_325
1.00776697476736e-21	1.65399925139306	1.49213170436802	1.83342630921946	LDHA	Risk	CGGA_325
6.45756670204099e-24	1.6562673702016	1.50155865455139	1.82691604705519	RGS16	Risk	CGGA_325
1.07532718296927e-11	1.66882949418929	1.43968946752199	1.93443929646138	PGK1	Risk	CGGA_325
2.65043253218499e-19	1.67031280113531	1.49342340098431	1.86815396879255	VAMP8	Risk	CGGA_325
7.81555804926228e-15	1.67091003276802	1.46797126950861	1.90190393749288	FBP1	Risk	CGGA_325
1.48512272829578e-05	1.67722168844773	1.32724432409395	2.1194836106154	NDUFB2	Risk	CGGA_325
3.64968581754965e-10	1.72008343456141	1.45177197086038	2.03798329299548	PRDX1	Risk	CGGA_325
9.6179405728363e-13	1.78075512184495	1.51975054028565	2.08658508085214	MIF	Risk	CGGA_325
1.48438610831506e-13	1.80485172107028	1.54317496223711	2.11090110633213	TPI1	Risk	CGGA_325
8.347459817912e-19	1.82695921973192	1.59882034585522	2.08765168595479	GAPDH	Risk	CGGA_325
1.34112151284301e-16	1.93702350691917	1.65608912134065	2.26561482592195	TSPO	Risk	CGGA_325
4.80853347694115e-07	2.12521175132733	1.58461816220013	2.85022921970608	POMP	Risk	CGGA_325
1.23572374756471e-05	2.14287397414072	1.52259201476671	3.01584983010252	VDAC1	Risk	CGGA_325
3.7196077458477e-17	2.14433012511876	1.7955117872726	2.56091422962835	LIMS1	Risk	CGGA_325
6.12890575299074e-24	2.1909442209978	1.88132165824916	2.55152358368689	SH3BGRL3	Risk	CGGA_325
7.50322622418143e-16	2.22781743833373	1.83360809225103	2.70677826931425	ENO1	Risk	CGGA_325
7.44872334599555e-27	2.23762100180107	1.93146648134414	2.592303721583	CD63	Risk	CGGA_325
1.09359776214861e-25	2.28835719000107	1.9600681305882	2.67163092308335	TMSB4X	Risk	CGGA_325
9.08242483863159e-18	2.49046864319713	2.02213375455612	3.06727190957239	CSTB	Risk	CGGA_325
6.55601144415625e-26	2.61145146217693	2.18402522666004	3.12252745804368	MYL6	Risk	CGGA_325
4.12138066578952e-26	2.7674606227913	2.2914199086557	3.3423984271803	YBX1	Risk	CGGA_325
3.70435451391209e-32	3.00382881600625	2.50243921008356	3.60567702084888	PFN1	Risk	CGGA_325
5.3591663677284e-25	3.05184600654881	2.46939780816271	3.77167421826521	NOP10	Risk	CGGA_325
8.09808366120966e-20	3.45843170778455	2.64829357798006	4.51639877725807	ARPC2	Risk	CGGA_325
1.78292124384726e-12	3.66477568699944	2.55415907958267	5.25831806772843	CFL1	Risk	CGGA_325
0.000270592420938997	0.90321640481333	0.855067736980034	0.954076313071051	BASP1	Protect	CGGA_693
0.00555453432616352	0.911426953823308	0.853597196729455	0.973174578523038	LPL	Protect	CGGA_693
0.0112476900560879	1.08060404150728	1.01773787678638	1.14735347986559	TSPO	Risk	CGGA_693
0.0499659069109937	1.09675139967757	1.00001374522103	1.20284709929547	ARPC2	Risk	CGGA_693
0.0338151984326416	1.10587892077096	1.00772636227637	1.21359153951571	CSTB	Risk	CGGA_693
0.0189694445353662	1.11191494325763	1.01761443153824	1.21495411495956	GLDN	Risk	CGGA_693
0.000760759284023117	1.11767728495177	1.04758283403684	1.19246180131015	VAMP8	Risk	CGGA_693
0.00407664425702896	1.12444552913306	1.0379540328488	1.21814426070207	MYL6	Risk	CGGA_693
0.00163622822698357	1.12827436143254	1.04663485340733	1.21628190626532	SH3BGRL3	Risk	CGGA_693
0.000824213971816642	1.12870942816719	1.05139992651907	1.21170350225471	PRDX1	Risk	CGGA_693
9.87283774282678e-05	1.1294027868787	1.06229810061409	1.20074643291935	TREM2	Risk	CGGA_693
1.55348982382509e-06	1.13136012577264	1.07580489257694	1.18978426573454	HAMP	Risk	CGGA_693
6.5483082850792e-06	1.13811230020307	1.07586189268814	1.20396457637988	APOC2	Risk	CGGA_693
0.000243717081758409	1.14225935624271	1.06391063600172	1.22637784863906	CD63	Risk	CGGA_693
6.63827968644527e-09	1.14456503476986	1.09351266231081	1.19800086818326	TYMP	Risk	CGGA_693
0.00161208115797087	1.14649291549328	1.0531090517941	1.24815754174458	GAPDH	Risk	CGGA_693
0.000145402520900682	1.14657525301399	1.06844992798803	1.23041312127715	YBX1	Risk	CGGA_693
2.26657125853674e-05	1.14978757112008	1.07789405656064	1.22647624843625	FTL	Risk	CGGA_693
3.23726916026534e-12	1.16609647933034	1.11676223202748	1.21761012336343	S100A9	Risk	CGGA_693
1.04925517848208e-13	1.1777532952322	1.12803437400783	1.22966361344292	S100A8	Risk	CGGA_693
4.4221880296798e-08	1.18240342856775	1.11354478697107	1.25552010502571	FCER1G	Risk	CGGA_693
0.000739015661988161	1.18762777479309	1.07474915192601	1.31236179989755	ENO1	Risk	CGGA_693
8.75393750030783e-11	1.19583603109546	1.13293315871505	1.26223140550327	CAPG	Risk	CGGA_693
1.86479919433106e-09	1.19711848020882	1.12889029799212	1.26947025606155	LGALS1	Risk	CGGA_693
3.17370437050343e-06	1.20260378436854	1.11280254074293	1.29965183330008	CD9	Risk	CGGA_693
2.6664590732447e-07	1.20478409805952	1.12225335863099	1.29338416479123	TMSB4X	Risk	CGGA_693
6.06130620193051e-19	1.22237623403649	1.1694480436932	1.27769990774318	SPP1	Risk	CGGA_693
8.68703038794515e-06	1.2268429325888	1.12114236592263	1.34250887932903	PFN1	Risk	CGGA_693
6.51979208609229e-14	1.2335141957589	1.16766072653505	1.30308165425229	S100A11	Risk	CGGA_693
2.68739538367328e-12	1.24148293529726	1.16845541377431	1.31907461805127	ALOX5AP	Risk	CGGA_693
9.11907593081975e-11	1.2454014132581	1.16542853832964	1.33086210705659	VSIG4	Risk	CGGA_693
4.36552400633104e-20	1.25100784415685	1.1925911682142	1.31228594329226	FABP5	Risk	CGGA_693
3.37387781045825e-12	1.27782333342813	1.19259606172976	1.3691412573383	SCIN	Risk	CGGA_693
1.20299005999802e-09	1.29548059051619	1.19175360865194	1.40823568581644	LIMS1	Risk	CGGA_693
1.06102140611578e-08	1.2995093159152	1.18794781440294	1.42154768220955	FBP1	Risk	CGGA_693
3.16466810164263e-19	1.32391769980674	1.24512452272889	1.40769701653623	CLIC1	Risk	CGGA_693
4.30932040549652e-26	1.32871356756367	1.26047425908885	1.40064720235062	FCGBP	Risk	CGGA_693
2.70173358386674e-07	1.33118948281156	1.19369733112677	1.48451822161267	HBEGF	Risk	CGGA_693
3.03228794383807e-35	1.3350004973901	1.27534751744457	1.39744367998056	PDPN	Risk	CGGA_693
4.04089374622211e-10	1.34029815707153	1.22272095133977	1.4691816214329	PGK1	Risk	CGGA_693
1.28568702650252e-17	1.38080593125271	1.28230209995646	1.48687662591162	PLIN2	Risk	CGGA_693
3.35794343133801e-22	1.42804171490937	1.3287361321274	1.53476908636197	LDHA	Risk	CGGA_693
1.75504245441407e-40	1.58774938080748	1.48333590513006	1.69951262390127	RGS16	Risk	CGGA_693
0.0354057457676725	0.700029910264809	0.502128385612103	0.975929442164451	BASP1	Protect	GSE43378
0.0101965029960707	0.734333256133383	0.580207009705293	0.929401613636758	CALM1	Protect	GSE43378
0.0182149402954664	1.23256915498755	1.036172556541	1.46619085039106	S100A8	Risk	GSE43378
0.0131572657166043	1.29028243403916	1.05485192773514	1.57825825200372	SCIN	Risk	GSE43378
0.00740759904273946	1.3055946189345	1.07411100927911	1.58696568070256	S100A9	Risk	GSE43378
0.012270516213309	1.36047609342266	1.06919711839744	1.73110754689349	VSIG4	Risk	GSE43378
6.13000368389759e-05	1.4215394071858	1.19688700837034	1.68835844323652	FCGBP	Risk	GSE43378
0.000162737844632021	1.42255287953689	1.18442349346602	1.70855838831498	FABP5	Risk	GSE43378
0.0086189858250876	1.42321705655643	1.09372861737249	1.85196469937781	FCER1G	Risk	GSE43378
0.00371282244416193	1.46797370840776	1.13266965501127	1.90253777793225	SPP1	Risk	GSE43378
0.000265011542456748	1.52673596910816	1.21622508562852	1.91652248166224	PDPN	Risk	GSE43378
0.040038053220302	1.52875052712129	1.01949270335262	2.2923932329168	FBP1	Risk	GSE43378
0.00223707911524423	1.54661928375468	1.16937700269918	2.0455603311511	CAPG	Risk	GSE43378
0.000842603479522516	1.58901588750873	1.2107283894446	2.08549788108418	ALOX5AP	Risk	GSE43378
0.000994339371498822	1.60543092339608	1.21113557035944	2.1280924389261	VAMP8	Risk	GSE43378
0.0365061372144442	1.65607086728954	1.03217413537831	2.65708142016167	MIF	Risk	GSE43378
0.0303216886191959	1.67471116494409	1.05024092869869	2.67048960800215	CD9	Risk	GSE43378
0.00515313992433005	1.7356929470565	1.17946009203515	2.55424496920739	HCST	Risk	GSE43378
3.2737882215757e-06	1.7651595373829	1.38940486769751	2.24253438637884	CLIC1	Risk	GSE43378
0.000300672670582897	1.77603295425353	1.3007514969008	2.42497745504041	TYMP	Risk	GSE43378
0.000588256846682381	1.7847551019801	1.28266623214044	2.48338242188575	RGS16	Risk	GSE43378
0.000756212059990444	1.87434594075932	1.30042282178958	2.70156186647531	HAMP	Risk	GSE43378
0.00442142809528882	1.87790874565596	1.21682968004082	2.898138757507	YBX1	Risk	GSE43378
0.00316964466582749	1.88092218543844	1.23631464948489	2.86162448139604	PFN1	Risk	GSE43378
0.0181617929972838	1.90819825124554	1.11633563531506	3.26176147286464	LIMS1	Risk	GSE43378
0.0033145682995464	1.94987228330484	1.2487386177003	3.04467393520853	NOP10	Risk	GSE43378
0.000449041487275226	1.96485928406097	1.34744478781599	2.86518011058411	PLIN2	Risk	GSE43378
4.15875768264953e-05	1.99863952281554	1.4352183488309	2.7832419683139	S100A11	Risk	GSE43378
0.000784703079164013	2.08926911702415	1.3590353488356	3.21187042492366	TSPO	Risk	GSE43378
0.00169098292809893	2.22508966496896	1.35057232139176	3.66587108200891	SH3BGRL3	Risk	GSE43378
0.000529581021250588	2.22990442698623	1.41676634729704	3.50973451831312	ENO1	Risk	GSE43378
1.04873620084732e-06	2.292127985667	1.64294329752538	3.19782837946462	LGALS1	Risk	GSE43378
7.98316955792079e-06	2.51434025665742	1.67756058477501	3.76851184012288	LDHA	Risk	GSE43378
0.00384631434076639	2.65880084993201	1.3699936629098	5.1600398972536	TMSB4X	Risk	GSE43378
0.00309551450892243	2.71838091490965	1.40134827314656	5.2732036283547	FTL	Risk	GSE43378
2.74313982530194e-05	3.03425071779189	1.80620044091712	5.09726230259682	PGK1	Risk	GSE43378
0.000590017967762871	3.42176573543429	1.69635783471107	6.90212908421318	TPI1	Risk	GSE43378
0.00911831340723809	3.43532026855027	1.35866766622581	8.68602796760084	MYL6	Risk	GSE43378
1.55083498189599e-05	3.51486379772306	1.9875095565056	6.21595376792311	CD63	Risk	GSE43378
3.03052792235674e-06	7.12510935152773	3.12453014580813	16.2479415791002	GAPDH	Risk	GSE43378
1.91809569332316e-05	7.73371137340055	3.02700542567899	19.7588980514129	ARPC2	Risk	GSE43378
