# Supplementary material for: Metabolic reprogramming of glioma-associated macrophages identifies detoxification and energetic macrophages as drivers of immunosuppression and therapeutic vulnerability
Source: Front Immunol. 2026 Feb 11;17:1752553. doi: 10.3389/fimmu.2026.1752553 (PMC12932590; doi:10.3389/fimmu.2026.1752553)
Supplement: Supplementary file 3 [file Table2.csv]

	logFC	AveExpr	t	P.Value	adj.P.Val	B	Type	gene
EMP3	1.90588229935728	4.29277024787315	16.8959777763067	1.74516487468823e-53	4.84702092295909e-49	110.69213489467	Up	EMP3
CLIC1	1.25350999088086	6.02785694703205	16.5071441574314	1.70165925706929e-51	2.36309421029212e-47	106.168296175019	Up	CLIC1
TIMP1	1.98906782714807	5.99597256702761	16.162115389888	9.54837722287226e-50	8.83988763293514e-46	102.190370894534	Up	TIMP1
MSN	1.22061541743118	4.56909085247309	15.6947253037131	2.1082019093422e-47	1.46382999575176e-43	96.8596405739773	Up	MSN
TAGLN2	1.23734330863203	6.16499190356914	15.5942708072161	6.66360972071749e-47	3.70150192766415e-43	95.7230400116231	Up	TAGLN2
RAB34	1.21738306589074	2.95528021261298	15.5568637594769	1.02200251236871e-46	4.73084962975475e-43	95.3006439782489	Up	RAB34
MYL12A	0.896934176034345	4.38737764652656	15.2482976195468	3.41797688227874e-45	1.2030097496886e-41	91.8343147952656	Up	MYL12A
PDPN	1.77111150184825	3.36040379672747	15.2470871729934	3.46513933805313e-45	1.2030097496886e-41	91.8207812033241	Up	PDPN
XKR8	0.971764220361098	2.19164154437422	15.1468246927223	1.07626931634554e-44	3.32136711024233e-41	90.7015556760962	Up	XKR8
VASN	1.25975962476668	2.24653451438361	14.8244090507646	4.01891305313949e-43	1.11621291137896e-39	87.1267036684663	Up	VASN
FABP5	1.46336538821034	3.13532662708988	14.768771640229	7.47724557717361e-43	1.88793653327654e-39	86.5136405379963	Up	FABP5
CHI3L1	2.74633482420614	4.89271257284381	14.7271776629354	1.18847308511258e-42	2.75072095549306e-39	86.0560710237058	Up	CHI3L1
PHETA2	0.715998950015795	1.85837889469286	14.7174215732767	1.32480616387804e-42	2.83039741504221e-39	85.948839059378	Up	PHETA2
PRICKLE3	0.529716203446701	0.969599557590312	14.6001056351684	4.87596902258076e-42	9.67322597379701e-39	84.6621871033434	None	PRICKLE3
TMBIM1	0.914688167210561	3.82994976726851	14.4704643137509	2.04536960666763e-41	3.78720636370579e-38	83.2464431504413	Up	TMBIM1
CD58	0.998749072830051	3.13418915656738	14.4632195199745	2.2155822672606e-41	3.845973868181e-38	83.1675172683298	Up	CD58
MCUB	0.951695291126357	2.10904331170664	14.1980232315023	4.07485357676515e-40	6.65735195535736e-37	80.292569018408	Up	MCUB
SWAP70	0.684238351338825	1.89196667175747	14.0292485134258	2.56195526398077e-39	3.95309697232233e-36	78.4775253651281	Up	SWAP70
LATS2	0.57115755366327	1.16898987590083	13.8022176528989	2.9826691667803e-38	4.3600343914819e-35	76.0544298304154	None	LATS2
TNFRSF12A	1.4936631977758	4.08314423840683	13.7529380425242	5.0671058144771e-38	7.02906533412177e-35	75.5313184049561	Up	TNFRSF12A
EFEMP2	0.989590593202453	2.55761861630128	13.7484972028927	5.31469619127807e-38	7.02906533412177e-35	75.4842286422883	Up	EFEMP2
FSTL1	0.935471515624547	2.69900584131641	13.7035331287494	8.61093256182694e-38	1.0870910953281e-34	75.0079109395716	Up	FSTL1
CPQ	0.874347599508155	2.96680575526674	13.6696263725344	1.23833185265745e-37	1.49536647285687e-34	74.6492971188323	Up	CPQ
TMSB4X	0.797985235400621	10.4367707038682	13.6276788996345	1.93974692392712e-37	2.24477212771466e-34	74.2063230449744	Up	TMSB4X
PDLIM4	1.33845322471749	2.21773141959176	13.6108632321247	2.32159367880989e-37	2.57919771341063e-34	74.0289587428288	Up	PDLIM4
AC131097.3	1.14128844591123	1.62467993727211	13.5847231609885	3.0689953835154e-37	3.27598184531793e-34	73.7534872136248	Up	AC131097.3
STEAP3	1.16402133477898	2.40787401034559	13.5812553059436	3.1846874711451e-37	3.27598184531793e-34	73.7169641846611	Up	STEAP3
TP73-AS1	0.670777724243875	1.29353832109573	13.5726964798356	3.48915337379021e-37	3.42565903924466e-34	73.6268459736364	Up	TP73-AS1
FKBP9	0.938145061632856	3.22112493954256	13.5703684035989	3.57687449190232e-37	3.42565903924466e-34	73.6023385210721	Up	FKBP9
MGST2	0.604913371553407	2.72000316371473	13.5055194251189	7.13627972548756e-37	6.60676776985639e-34	72.9206266839025	Up	MGST2
SERPING1	1.30451953597616	4.45951008894162	13.4773189456845	9.630925326358e-37	8.62868774239571e-34	72.6247478523097	Up	SERPING1
APOBEC3F	0.484543238753263	0.863110038155019	13.4725146734402	1.01352226488564e-36	8.79673980779176e-34	72.5743762956839	None	APOBEC3F
RPS2P32	0.973582519383875	2.19347742812055	13.4389010208488	1.44807753631954e-36	1.21875471193148e-33	72.2222297173797	Up	RPS2P32
GSDMD	0.736794101011418	1.98801444270831	13.4195555606466	1.77777171489229e-36	1.45223034145349e-33	72.0197867197317	Up	GSDMD
METTL7B	1.80665240629429	4.72145516880731	13.4096430349662	1.97466969821731e-36	1.56698503423678e-33	71.9161199250747	Up	METTL7B
PINLYP	0.748378546285184	1.24876897502679	13.3744775594225	2.865345366213e-36	2.21061395003333e-33	71.5487048396014	Up	PINLYP
CYTOR	0.722931770155345	1.24543074223964	13.310353085062	5.64144456437824e-36	4.23474273867679e-33	70.8801376275213	Up	CYTOR
MAP2K3	0.621930226472867	2.6835800362595	13.2825805698979	7.5607867270819e-36	5.5261392252098e-33	70.5911497961581	Up	MAP2K3
PLSCR1	0.918512394906554	2.72216661253873	13.2472557377848	1.09675515017761e-35	7.81058398488024e-33	70.2240771007701	Up	PLSCR1
IGFBP2	1.51798624241568	3.27152068736093	13.2363173367253	1.23050137318523e-35	8.54398628471163e-33	70.110526435606	Up	IGFBP2
FBXO17	0.819136966789644	1.34729092930134	13.1598020761188	2.74780325083032e-35	1.86140213386735e-32	69.3177436903468	Up	FBXO17
EVA1C	0.757551197228723	1.93746996822668	13.1529373591814	2.95278373325434e-35	1.95263370017634e-32	69.2467477964462	Up	EVA1C
RBP1	1.32596726912412	2.80474680012566	13.1311888603837	3.70819138379353e-35	2.39514668589492e-32	69.021963792614	Up	RBP1
ANXA1	1.54047977061426	3.63165534446025	13.1239393781113	4.00053438966765e-35	2.52524641224157e-32	68.947084046114	Up	ANXA1
CAPG	1.1624322284378	4.91080178344931	13.1056376059619	4.84474152400305e-35	2.99017446861468e-32	68.7581525796617	Up	CAPG
ADPRH	0.509335796379046	1.33390503499016	13.0461775359321	9.01489762677606e-35	5.44303840621909e-32	68.1454018527353	None	ADPRH
TRIP6	0.935065446826634	4.83410174364585	13.0305306219571	1.06123597662662e-34	6.27122723719738e-32	67.9844276995199	Up	TRIP6
CAVIN1	1.01240142396254	4.50411166236655	13.0145708344394	1.25322520551324e-34	7.25147434540098e-32	67.8203515409702	Up	CAVIN1
S100A11	1.18341685655042	8.46403653252317	13.0066246667698	1.36133795878263e-34	7.71628580963853e-32	67.7387042434107	Up	S100A11
SH2D4A	0.59554112416113	0.74657216744312	12.9892098949846	1.63185036418008e-34	9.06460240294754e-32	67.5598691310374	Up	SH2D4A
ANXA2	0.987723523716213	2.51032452088035	12.9870992347358	1.66807781805545e-34	9.0841555526808e-32	67.538204003004	Up	ANXA2
TMEM220-AS1	0.671433305922689	1.01527318238686	12.9253031109358	3.16965060889516e-34	1.69295915406643e-31	66.9048115286554	Up	TMEM220-AS1
HFE	0.443307472825633	0.794328738743738	12.9207052480719	3.32448041245943e-34	1.74215318821978e-31	66.8577561673795	None	HFE
AC015908.3	0.874520672532271	1.46266419007264	12.9129419666262	3.60317968158512e-34	1.85323541622861e-31	66.7783278517188	Up	AC015908.3
LGALS1	0.993389044692575	8.63106069029935	12.9100378385907	3.71331317621885e-34	1.8751556392055e-31	66.7486221731215	Up	LGALS1
TNFRSF11B	0.896647246727584	1.23876376734606	12.8998899203015	4.12513767565309e-34	2.04592096077837e-31	66.6448524943419	Up	TNFRSF11B
PLEKHA4	1.20713409183125	3.31947904305691	12.8867850403218	4.72491282844674e-34	2.30227594556631e-31	66.5109174410406	Up	PLEKHA4
RNF135	0.682286509600445	2.22572145244852	12.8807741620118	5.02832556571605e-34	2.40787438383099e-31	66.4495118580132	Up	RNF135
ACAA2	0.69381378987143	2.61220623089391	12.8675240490395	5.76740021630741e-34	2.71497921369021e-31	66.3142122806021	Up	ACAA2
TNFRSF14	0.537408363631084	1.43739098531655	12.836377841683	7.95855954773934e-34	3.6585389188848e-31	65.996498669741	None	TNFRSF14
RARRES2	1.50998089066768	3.11982570460866	12.8354496822889	8.03524425909027e-34	3.6585389188848e-31	65.987037823243	Up	RARRES2
CCDC8	0.964894959020919	1.4910760712026	12.8267544033656	8.79034322660592e-34	3.93779020606053e-31	65.8984255715519	Up	CCDC8
IFITM3	1.01212637331156	8.15600992081208	12.7729144034696	1.53173323780743e-33	6.75275538839105e-31	65.3505502392392	Up	IFITM3
PLK3	0.634957778228335	2.47814660819331	12.7266435400196	2.46589526076673e-33	1.07012148394586e-30	64.8808034091201	Up	PLK3
OSMR	0.813242138749893	1.65689446931025	12.722418357365	2.57534504421449e-33	1.10042512704636e-30	64.8379599972077	Up	OSMR
SPATS2L	0.567545479917807	2.03978397159817	12.7081953809856	2.98056116677579e-33	1.25427433100047e-30	64.6938018164579	None	SPATS2L
PLP2	1.17171237928256	5.4087522910396	12.7067122045504	3.02631067990433e-33	1.25451869886064e-30	64.6787745537266	Up	PLP2
APOBEC3G	0.487775356599614	0.925188116524584	12.6718661371105	4.32719575435156e-33	1.76740492472589e-30	64.3260255762995	None	APOBEC3G
GPX8	0.760297102832287	1.07499128574264	12.6687861802364	4.46601606529187e-33	1.79766855358575e-30	64.2948751400794	Up	GPX8
PPM1M	0.558698643478828	2.96194763924354	12.6495592480712	5.43856915994607e-33	2.15786885497631e-30	64.1005191323229	None	PPM1M
SLC43A3	0.778106875781083	1.78618296509479	12.6455127998286	5.66868619980614e-33	2.21749423258332e-30	64.059638270899	Up	SLC43A3
SERPINH1	0.932664946384163	3.20253444542191	12.6360322415526	6.24649634313449e-33	2.40958596436413e-30	63.9638881986622	Up	SERPINH1
LSP1	0.741121769102484	1.41390151958581	12.6126150358747	7.93737640179216e-33	3.01989989292295e-30	63.7275700656015	Up	LSP1
AQP5	1.12276739497318	1.21662376661448	12.5786402425703	1.123099172689e-32	4.21526438138705e-30	63.3851826000429	Up	AQP5
HSPB1	0.996424875174293	7.69131585289439	12.5649678912882	1.29125313198151e-32	4.78176859835394e-30	63.2475556904666	Up	HSPB1
RAB32	0.92333172820786	4.60759306750652	12.5615283082598	1.33736124010514e-32	4.88735145824738e-30	63.2129469677555	Up	RAB32
TCEA3	0.80273909054781	1.41030242172939	12.5562338987467	1.41155578978968e-32	5.09150006566474e-30	63.1596864808031	Up	TCEA3
FABP5P7	1.10215613861682	2.13344174109502	12.5277870671587	1.88620600285584e-32	6.71634429786129e-30	62.8737531762281	Up	FABP5P7
F11R	0.567664862150593	1.49641810853483	12.5181088187977	2.08152112383169e-32	7.31799591054447e-30	62.7765627519641	None	F11R
LGALS3	1.11997305968727	4.77708034121723	12.5160817554539	2.12491133609404e-32	7.37716093108448e-30	62.7562125044498	Up	LGALS3
C1orf54	0.708790816802787	4.69656873524959	12.4825195741682	2.98926423197424e-32	1.02498549109695e-29	62.4195663601699	Up	C1orf54
RINL	0.494409217643959	1.24837980990371	12.464114377375	3.60368180654681e-32	1.22059339628087e-29	62.2351884325504	None	RINL
CTF1	0.841038230312694	2.62941495826718	12.4532197944434	4.02500418320323e-32	1.34687308655767e-29	62.1261285299891	Up	CTF1
OCIAD2	1.18805833381601	2.89710444035582	12.44333958052	4.44931527673731e-32	1.46528029882615e-29	62.0272737296544	Up	OCIAD2
NUCB1	0.567720103153238	5.89523479544552	12.4425657877271	4.48436758840005e-32	1.46528029882615e-29	62.0195337190477	None	NUCB1
FUCA2	0.836146173211713	3.98267913256767	12.4298235844645	5.10273851508743e-32	1.64794720369812e-29	61.8921200785337	Up	FUCA2
HDHD3	0.867937616594645	2.8508086073016	12.4252953320657	5.34234770721135e-32	1.7017993441652e-29	61.8468599341293	Up	HDHD3
AC010226.1	0.690094304249571	1.75211855899989	12.4234850227908	5.44124254970127e-32	1.7017993441652e-29	61.8287686364317	Up	AC010226.1
SLC44A3-AS1	0.556861589043233	1.05564528060135	12.4232664272527	5.45330674842308e-32	1.7017993441652e-29	61.8265842154173	None	SLC44A3-AS1
SERPINB1	0.769168183718565	3.28667974333099	12.4198030807499	5.64803812772938e-32	1.74298456621729e-29	61.7919782268398	Up	SERPINB1
FES	0.549084871182112	1.853321405999	12.4113758490043	6.15126063760612e-32	1.8572363923896e-29	61.7077976607428	None	FES
G0S2	1.46531630175476	2.92637360931056	12.4113639213163	6.15200360408451e-32	1.8572363923896e-29	61.7076785387433	Up	G0S2
APOBEC3C	0.923587286571452	3.16358854950881	12.4058147273878	6.50752570211152e-32	1.94344106290801e-29	61.6522663294477	Up	APOBEC3C
F3	1.21661767117263	5.18204140346959	12.4005497895952	6.86371449290912e-32	2.02800857793679e-29	61.5997067613125	Up	F3
NTAN1	0.410450797594033	2.20670318147526	12.3962035246209	7.17232180979174e-32	2.09688490468585e-29	61.5563286482828	None	NTAN1
TBC1D1	0.522650143560207	1.76116816821844	12.3911121486917	7.55143828707651e-32	2.18472548942982e-29	61.5055258853022	None	TBC1D1
PPCS	0.721218169246853	3.54387038892124	12.3756311612614	8.83108059262498e-32	2.52860239566563e-29	61.3511328998992	Up	PPCS
PLAUR	0.717801312476377	1.56383713454121	12.3735237720421	9.02120095262946e-32	2.55668199243194e-29	61.3301250052027	Up	PLAUR
ANXA2P2	0.972472734339361	2.38684536823429	12.342344398644	1.23599165235368e-31	3.46751839923949e-29	61.0195671245034	Up	ANXA2P2
FAM114A1	0.677451573539528	1.91089158783095	12.3310782072446	1.384766560615e-31	3.84605064545211e-29	60.9074714861647	Up	FAM114A1
AL118505.1	-1.27060452941387	3.38174930497436	-12.325817915597	1.46020639063694e-31	4.01542299936141e-29	60.8551547718664	Down	AL118505.1
TNFAIP6	1.15377649441085	2.32831680987575	12.323788948109	1.49038539761795e-31	4.05823176798441e-29	60.8349792008682	Up	TNFAIP6
MARVELD1	0.79494634953841	2.40685722307119	12.3109090757878	1.69697488702515e-31	4.57590102060548e-29	60.7069530361152	Up	MARVELD1
RUBCNL	0.592322077262671	1.07866990299925	12.2937404871619	2.01728954837354e-31	5.38732691505063e-29	60.536426675208	Up	RUBCNL
ZDHHC12	0.696046547919627	2.76309779670157	12.2851991699271	2.19837964316496e-31	5.81502821040607e-29	60.4516456597222	Up	ZDHHC12
FAH	0.401930778561233	1.22361245861297	12.2639430714863	2.7223546766784e-31	7.13308290472321e-29	60.2408176412456	None	FAH
PLAT	0.975026590682134	1.9455700289249	12.2437779270628	3.33372777844441e-31	8.65336031014159e-29	60.041021300407	Up	PLAT
CARD16	0.898377612524681	2.13864070280727	12.2235954534995	4.08227010665417e-31	1.04982379576123e-28	59.8412595147758	Up	CARD16
DEDD2	0.613619688635861	3.35930070170411	12.2176042672034	4.33509818964122e-31	1.104614835955e-28	59.7819998257064	Up	DEDD2
AC004067.1	0.863513676102506	2.3742854154619	12.2129804725951	4.54082191032298e-31	1.14651625215737e-28	59.736277672064	Up	AC004067.1
VAV3	0.611575812588115	0.667268010606009	12.2113882663889	4.61388812574575e-31	1.15446962886903e-28	59.7205357384168	Up	VAV3
SQOR	0.670027750690359	2.12163822855514	12.1996841130726	5.18812823427893e-31	1.28656315695413e-28	59.604857883596	Up	SQOR
TMSB10	0.759833377728892	12.5563621879243	12.1974567094446	5.30520662418433e-31	1.29993628753574e-28	59.582851262453	Up	TMSB10
TUBA1C	0.773346712791471	2.46906032520118	12.1968852735583	5.33566417437438e-31	1.29993628753574e-28	59.577205915534	Up	TUBA1C
KHNYN	0.47161038243075	1.1175006162469	12.1941665630338	5.48297132612509e-31	1.32420909227651e-28	59.5503494246955	None	KHNYN
SLC2A4RG	0.65288236278306	4.31511117534664	12.1799372027277	6.32255755782139e-31	1.50502839953936e-28	59.4098476538306	Up	SLC2A4RG
YIPF1	0.528639332034842	4.49882901432561	12.1796612989185	6.34004186455337e-31	1.50502839953936e-28	59.407124379189	None	YIPF1
CASP4	0.432885244266932	0.885782841508858	12.1769682377234	6.51325053921161e-31	1.53100971787399e-28	59.380544889265	None	CASP4
PLBD1	0.722078862511856	1.63599514722918	12.1762575762021	6.55973775570697e-31	1.53100971787399e-28	59.3735315474183	Up	PLBD1
S100A4	1.28608287728574	4.40583493871857	12.1734966935055	6.74349172690636e-31	1.56078116019248e-28	59.3462875284251	Up	S100A4
ANXA5	0.826346042507655	7.16800982433486	12.1582322897997	7.85581064054583e-31	1.80320070025223e-28	59.1957307076947	Up	ANXA5
NECTIN2	0.598152779511368	3.80436876614953	12.1450165765396	8.96512349461085e-31	2.0343227241257e-28	59.0654768821172	Up	NECTIN2
KIAA0040	0.905502130836526	2.03784756726625	12.1445256401825	9.00920627448194e-31	2.0343227241257e-28	59.0606399445774	Up	KIAA0040
TGIF1	0.541857220882243	1.31392718719857	12.1304564040579	1.03684187452518e-30	2.32235856637599e-28	58.9220756445259	None	TGIF1
CHI3L2	1.59991615728471	3.5912183898368	12.1122893394324	1.24293363205016e-30	2.7616990957249e-28	58.7433030897319	Up	CHI3L2
AC147651.4	0.870531634112637	2.67139303847811	12.1065301101373	1.31641521037825e-30	2.90175524230519e-28	58.6866649264984	Up	AC147651.4
PLA2G5	1.25831904975917	2.18054750226071	12.0965436134737	1.45421921743797e-30	3.18027437363166e-28	58.588494855946	Up	PLA2G5
PYGL	0.832667146292847	2.72557975666845	12.0947981164362	1.47973792071802e-30	3.210800078908e-28	58.5713413986164	Up	PYGL
DIRAS3	1.18545676515778	3.15554506927581	12.0937342859203	1.49550882439907e-30	3.21986527820618e-28	58.5608876264247	Up	DIRAS3
SMIM3	0.869535474981047	4.14866684799798	12.0884463363733	1.57641685204246e-30	3.36795397297134e-28	58.5089340326147	Up	SMIM3
C9orf64	0.887257745734068	2.51533424616852	12.0774756319215	1.7584245184499e-30	3.72812844087232e-28	58.4011938816349	Up	C9orf64
B3GNT5	0.435629567463687	0.759110145924953	12.0686881595497	1.91917083218582e-30	4.03810990099463e-28	58.3149394077434	None	B3GNT5
SH3BGRL3	0.561453661873217	7.19876053901167	12.0331918817441	2.73145892993277e-30	5.70402558796637e-28	57.9669277153736	None	SH3BGRL3
CD63	0.663724868069725	8.17821255267905	12.0319389442188	2.76566758439272e-30	5.73236205141219e-28	57.954655616127	Up	CD63
ARSD	0.594747609499913	1.38091545356036	12.0277073618275	2.8843825834346e-30	5.93413643498611e-28	57.9132147142572	Up	ARSD
VAMP5	0.826518538031562	7.40910106104291	12.00475013436	3.62250018041982e-30	7.39789117727794e-28	57.6885510490594	Up	VAMP5
KDELR1	0.582701378274041	6.40587258036121	11.982332508924	4.52400883482288e-30	9.17151980864019e-28	57.4694324596577	None	KDELR1
SPRY1	0.903108101144756	2.35820519692032	11.9787625990655	4.68686640531948e-30	9.43282808270603e-28	57.4345629320973	Up	SPRY1
MIR155HG	0.575170377541432	1.02783164200033	11.9773200039884	4.75431944145631e-30	9.4997459112955e-28	57.4204740946365	None	MIR155HG
DCTD	0.778979558552475	3.92199035827746	11.9758198519364	4.82548803780667e-30	9.57307891157446e-28	57.405824288679	Up	DCTD
OPLAH	0.66206727534534	1.39505733616182	11.9745141857159	4.88829194911604e-30	9.62889507764175e-28	57.3930746986638	Up	OPLAH
ECE1	0.688922984187233	3.24809441809103	11.9651209370188	5.36472832738731e-30	1.04929552510461e-27	57.3013775749273	Up	ECE1
LTBR	0.521474014506847	1.44299553484059	11.9594083354899	5.67677828528487e-30	1.10256531535316e-27	57.2456335452276	None	LTBR
MAP1LC3C	1.0487579881872	1.43740360183114	11.9572555807784	5.79899984680662e-30	1.11848209545283e-27	57.2246312126454	Up	MAP1LC3C
TTC12	0.4547962517022	0.67280809031478	11.9433430319544	6.65449382056892e-30	1.27463387153435e-27	57.0889584408396	None	TTC12
SLC12A7	0.586168047876435	2.0731848919775	11.9350951951427	7.21976775474939e-30	1.37343718918089e-27	57.0085747818826	Up	SLC12A7
NUAK2	0.598595813336582	1.27262908417031	11.9325680356949	7.4023447188963e-30	1.39858994709269e-27	56.9839521425645	Up	NUAK2
EVA1B	0.73423223711965	3.83474078478376	11.9052776058903	9.69174718706511e-30	1.81877423225369e-27	56.7182691960839	Up	EVA1B
SLC2A10	0.768956139218694	1.71544346657509	11.9019003434042	1.00201311932796e-29	1.86777935410837e-27	56.6854174236443	Up	SLC2A10
SOCS1	0.855590964356406	2.22788035794588	11.8891115244527	1.13670831676663e-29	2.10472911932509e-27	56.5610706251634	Up	SOCS1
BST2	1.04191470745036	7.14381115608941	11.8772189518002	1.27806367421303e-29	2.35079076076772e-27	56.4455153635445	Up	BST2
ADA2	0.732802419020357	2.31611831628538	11.8745134434094	1.31258759776015e-29	2.39840841711778e-27	56.4192374510139	Up	ADA2
AC093673.1	0.796505572502332	6.29188689587548	11.8687026838764	1.3899033304778e-29	2.5230833399144e-27	56.3628120735386	Up	AC093673.1
MRC2	0.939353898866083	2.97532584754575	11.8636980833907	1.4601122878221e-29	2.63332199233579e-27	56.3142291803259	Up	MRC2
RAB42	0.698619971130861	1.67349548845222	11.8551643746558	1.58805877745672e-29	2.84559641839244e-27	56.2314174466038	Up	RAB42
C1RL	0.776203239599231	1.82846244837326	11.8314226205191	2.00572431473253e-29	3.57096071265264e-27	56.0012282591059	Up	C1RL
TAGLN2P1	0.616084022689713	1.62927265595514	11.8085634099976	2.51063863479287e-29	4.44143168425078e-27	55.7798779156852	Up	TAGLN2P1
IFNGR2	0.590639379845357	4.83650142471439	11.8077585678997	2.53055231189951e-29	4.44832657662639e-27	55.7720895196323	Up	IFNGR2
SLC25A24	0.382315974523407	0.811365862547095	11.7875721332584	3.08477204231335e-29	5.38845652221453e-27	55.5768594977487	None	SLC25A24
GGACT	0.449419672841036	0.947066376745355	11.7740536811136	3.52182886762059e-29	6.1134546855809e-27	55.4462390511825	None	GGACT
PHF11	0.547800250095247	1.84958705226774	11.7636372633738	3.90013777159701e-29	6.72810102287797e-27	55.3456580669503	None	PHF11
RGS16	1.09464690212968	3.14282581124895	11.750067114067	4.45420382728475e-29	7.63648500611152e-27	55.214711467145	Up	RGS16
ARAP3	0.684344722545885	1.6883806528117	11.7477475002831	4.55645503417312e-29	7.7638639336886e-27	55.192337948715	Up	ARAP3
PSRC1	0.929603858793717	4.66452201533815	11.7411213381783	4.86158116981062e-29	8.23326557380001e-27	55.1284420458007	Up	PSRC1
GNG12	1.01097364650523	3.50943502327046	11.7396338652234	4.9328225598712e-29	8.30328568350683e-27	55.1141016103827	Up	GNG12
SPRY2	0.836803568940518	4.94989978599673	11.7293233116801	5.45600624185151e-29	9.12862152778215e-27	55.0147321224275	Up	SPRY2
TMEM220	0.567958744526134	1.50760270110498	11.7277349468342	5.54136785417254e-29	9.21592519651427e-27	54.9994290788021	None	TMEM220
LINC01842	0.808521469714276	1.02654803131843	11.7269919043794	5.58175497142184e-29	9.22783705811132e-27	54.992270726977	Up	LINC01842
CHST6	0.645561520565612	1.25283298661168	11.7253556339599	5.67172729167329e-29	9.32109785792509e-27	54.9765082027252	Up	CHST6
PDGFA	0.923906603528467	3.18131702001902	11.7182192668558	6.08129220971129e-29	9.93540057838361e-27	54.9077789032163	Up	PDGFA
RILPL2	0.372764452350477	1.54535078840129	11.6977953066291	7.42321449547777e-29	1.20568631226549e-26	54.7112296872705	None	RILPL2
AGAP2-AS1	1.1386000273206	2.66514725835223	11.6869804202555	8.24910951523098e-29	1.33203934695364e-26	54.607243745129	Up	AGAP2-AS1
TMEM61	0.509469955263313	0.592261511951022	11.6648520433895	1.02344496265566e-28	1.64307285507504e-26	54.394673842481	None	TMEM61
SAMD9L	0.749344198000286	1.60944362488602	11.6576981563968	1.09728281852534e-28	1.75149040239786e-26	54.3260085099411	Up	SAMD9L
SLC49A3	0.518677617524976	1.49672828445547	11.640359752475	1.29895405511582e-28	2.06155142438782e-26	54.1597034534739	None	SLC49A3
LNCTAM34A	0.754804474208773	1.43850886069196	11.6297635416221	1.4399275863015e-28	2.27230390806465e-26	54.0581475658451	Up	LNCTAM34A
LINC01503	0.721087648230535	2.77578281636555	11.612035572982	1.71058815669139e-28	2.68417375502524e-26	53.8883755626132	Up	LINC01503
BCL2L12	0.634574990149603	2.19345663407724	11.604253531566	1.84484216879334e-28	2.87387082890805e-26	53.8139045761682	Up	BCL2L12
FHL3	0.678127816937113	4.54678116999573	11.6038449037877	1.85217425784742e-28	2.87387082890805e-26	53.8099950812802	Up	FHL3
FAM20C	0.809019775484156	3.99897487616725	11.5974258509534	1.97122909258313e-28	3.04160648985577e-26	53.7485934906167	Up	FAM20C
MOXD1	1.194797857329	1.51509962295088	11.5806111058403	2.32039843621309e-28	3.56059371090511e-26	53.587857751912	Up	MOXD1
TGFB2	1.08717714928294	2.22385644131917	11.5790644868625	2.3554492055661e-28	3.59451902392268e-26	53.5730810081057	Up	TGFB2
FCHSD1	0.40698091035267	1.05465716664952	11.5619241652845	2.78096677494199e-28	4.22068695121523e-26	53.4094056894187	None	FCHSD1
SSH3	0.615017765846112	2.09686210567296	11.5519122779357	3.06401709929541e-28	4.62500059325167e-26	53.3138748209091	Up	SSH3
MIR4435-2HG	0.408197858111865	0.662811158554821	11.5499282296068	3.12341999657244e-28	4.68918199917854e-26	53.2949500279228	None	MIR4435-2HG
S100A13	0.893517778430337	4.11085185126759	11.5484547117307	3.16827713787925e-28	4.73095318427195e-26	53.280896305919	Up	S100A13
SLC10A3	0.478332517948092	3.3955600968241	11.5451518400282	3.27116410262692e-28	4.85846587092835e-26	53.2493993695708	None	SLC10A3
UPP1	0.679877600215567	2.23491945414599	11.5361187271869	3.56983114111576e-28	5.27385585709304e-26	53.1632879649452	Up	UPP1
FLNC	1.01035035021061	1.85465030129189	11.5310081445573	3.75065501595067e-28	5.51167684724942e-26	53.1145892350797	Up	FLNC
CTSZ	0.826178467512969	6.20657877079417	11.5289055307281	3.8276678628259e-28	5.59524459063824e-26	53.0945575773779	Up	CTSZ
AC064875.1	0.803537381286673	0.97353729180445	11.5238154861097	4.02067319796941e-28	5.84660614661792e-26	53.046074596168	Up	AC064875.1
CARD19	0.675113819306865	2.80158381694707	11.514200007308	4.41205825605626e-28	6.38231802102639e-26	52.9545252611053	Up	CARD19
DDIT4L	1.08960646791723	1.46102854588901	11.5050142305001	4.82125813416594e-28	6.93811520302201e-26	52.8671144155336	Up	DDIT4L
DTX2	0.339495105434122	1.32091432323869	11.4969341945828	5.21226185634405e-28	7.46213199990205e-26	52.7902639071902	None	DTX2
POLR2L	0.537135367365085	7.41999162199206	11.4960828510291	5.25525214503034e-28	7.48509605518322e-26	52.7821687279306	None	POLR2L
GPR3	0.801703532310812	1.82315880725681	11.4879025307236	5.68672560537367e-28	8.05832229406369e-26	52.7044047012092	Up	GPR3
MICALL2	0.583881600767304	1.51540695270691	11.4828019465328	5.97339748453711e-28	8.42158079875806e-26	52.6559359557233	None	MICALL2
PLBD1-AS1	0.879749897988117	1.83569576024041	11.4805294962563	6.10570063117179e-28	8.56463279445279e-26	52.6343464004689	Up	PLBD1-AS1
AC074286.1	-0.906109653973729	1.98166861317176	-11.4745023690823	6.47088071921174e-28	9.03126839675311e-26	52.577099047803	Down	AC074286.1
PPIC	0.782614404410693	3.08851439935582	11.4696423496415	6.78109448146587e-28	9.41690590641165e-26	52.5309517577986	Up	PPIC
PARP12	0.575158905437105	1.50161950018874	11.4581428031336	7.57524032800091e-28	1.04483683938921e-25	52.4218119907467	None	PARP12
FGFRL1	0.888083998548235	2.99119917970121	11.4578163318543	7.59908697186653e-28	1.04483683938921e-25	52.4187145834883	Up	FGFRL1
CD248	0.961691728087957	2.65869086024251	11.4554981398804	7.77057593053454e-28	1.06315259061412e-25	52.3967223473851	Up	CD248
OSMR-AS1	0.459215529825365	0.671893422563439	11.4493924984261	8.24087389611382e-28	1.1219707430915e-25	52.3388134831341	None	OSMR-AS1
AP2S1	0.501405438867048	6.41007568650384	11.4452251454554	8.57801217676133e-28	1.16217419608473e-25	52.2993000848383	None	AP2S1
HPS1	0.567673395916064	2.31538417688643	11.4414553547824	8.89478086260912e-28	1.19924098872867e-25	52.2635644844374	None	HPS1
TEAD3	0.692902173164747	1.73630971529543	11.440280304973	8.99587519415831e-28	1.20701177605098e-25	52.252427242909	Up	TEAD3
GBP1	1.05138125764074	2.55990919572753	11.4337877586037	9.57539640130494e-28	1.27859163293194e-25	52.1909039639123	Up	GBP1
RAB36	0.807352695730991	1.65171801507654	11.4310361110377	9.83206635489958e-28	1.30658282746881e-25	52.1648364106433	Up	RAB36
H2AJ	0.538139640561894	2.28947092972068	11.4275107257677	1.0170926702884e-27	1.34517770593286e-25	52.1314450142712	None	H2AJ
PLS3	0.685218404757386	3.37672690842357	11.4256564719445	1.03537909032808e-27	1.36287293150579e-25	52.1138848310616	Up	PLS3
P3H2	0.607236139882809	1.18485972444038	11.4246506734916	1.04543448155918e-27	1.36961779673701e-25	52.1043604977263	Up	P3H2
CUL7	0.538042094452923	1.9800959002572	11.4122954629283	1.17716740764907e-27	1.53495998028381e-25	51.9874093830191	None	CUL7
UNC93B1	0.743797471330772	2.93089921779643	11.4068057092146	1.24087415976229e-27	1.61046910809523e-25	51.9354719400551	Up	UNC93B1
TNFRSF1A	0.80972594560373	4.37204313237201	11.4060347508419	1.250091122944e-27	1.61488515575101e-25	51.9281793956064	Up	TNFRSF1A
SMS	0.615224039180905	5.65433124099485	11.3936080129243	1.4083997472028e-27	1.8109673416116e-25	51.8106795076472	Up	SMS
AC055874.1	1.14721394385405	1.54228321957323	11.3927413075631	1.42015668010497e-27	1.81766966051776e-25	51.8024876463554	Up	AC055874.1
HSPB6	1.19258944007452	4.71424567477668	11.3917065785092	1.43432068629367e-27	1.82737718995966e-25	51.7927082166119	Up	HSPB6
PTGFRN	0.808090789592187	2.83903124986561	11.3810535081798	1.58856505468135e-27	2.00656621828953e-25	51.6920584635634	Up	PTGFRN
C1R	1.12044265974968	3.54571101843178	11.3809975964109	1.58941660554366e-27	2.00656621828953e-25	51.6915303776781	Up	C1R
TWF2	0.500411354887976	5.52279627994746	11.3733804163305	1.7097728124145e-27	2.14874344307693e-25	51.6196024423412	None	TWF2
ABRACL	0.686864750955897	4.28606898985405	11.3717872618358	1.73606877196724e-27	2.17196279606389e-25	51.6045625884696	Up	ABRACL
TCIRG1	0.650534831240016	2.38070782423653	11.367689611938	1.805564075778e-27	2.24877742783221e-25	51.565886029062	Up	TCIRG1
ITGA5	0.64019406643295	1.67458033300164	11.3204542467435	2.83672442726369e-27	3.51728501084026e-25	51.1207196172556	Up	ITGA5
MRPS15	0.474481765259708	3.93888773039751	11.3172864770203	2.92385632396986e-27	3.60920824630839e-25	51.090909712167	None	MRPS15
EMILIN1	0.829327778941238	3.3719548353358	11.3153198590673	2.97928259572699e-27	3.66135375281954e-25	51.0724059176973	Up	EMILIN1
AP002840.2	0.81919445481483	1.572553291791	11.3141868156519	3.01168861798532e-27	3.68487399453411e-25	51.0617461590184	Up	AP002840.2
CAPNS1	0.473052061868899	6.4235706305295	11.3124042676648	3.06338156573291e-27	3.73168243888885e-25	51.0449772641669	None	CAPNS1
LOXL1	0.740098213965967	1.19525538035231	11.3093622617684	3.15364258118908e-27	3.82485891047798e-25	51.0163644214371	Up	LOXL1
MT1M	1.16565255946985	5.38709317498072	11.3067309535866	3.23384644251818e-27	3.90508048236957e-25	50.9916187390085	Up	MT1M
WEE1	0.546262158283107	1.13887920667455	11.3031447638735	3.34642932205236e-27	4.02353800825464e-25	50.9578992738035	None	WEE1
SERTAD3	0.640375912653583	3.38903249389184	11.3021066220934	3.37974124565844e-27	4.04607471366023e-25	50.9481393969508	Up	SERTAD3
CTBS	0.392351970272681	1.17247244142565	11.2949573351318	3.61827178815359e-27	4.31304208773295e-25	50.880943222551	None	CTBS
TSTD1	1.25130661380887	3.24926016908747	11.2909751355137	3.75831422544814e-27	4.46082988451268e-25	50.8435269229319	Up	TSTD1
SNHG18	0.837493053637249	1.75054379958449	11.2904114723348	3.77856706527067e-27	4.46578390088629e-25	50.8382315247022	Up	SNHG18
HSD3B7	0.609016624004795	2.21608451997435	11.288658095737	3.84226327067439e-27	4.51813834605234e-25	50.8217603656246	Up	HSD3B7
SKAP2	0.779813739841487	2.20785455115144	11.2883000747492	3.85539997124794e-27	4.51813834605234e-25	50.8183973406178	Up	SKAP2
GNG5	0.781994840344177	7.30435164495504	11.2855918266916	3.95622915869752e-27	4.61681969133046e-25	50.7929600806659	Up	GNG5
SERTAD1	0.695245462359903	3.76758913850552	11.2830789561993	4.05212650899414e-27	4.70894400254407e-25	50.769361584072	Up	SERTAD1
TYMP	1.00395373220825	2.55541614148975	11.2813476018667	4.11953997099509e-27	4.76733763143407e-25	50.7531044058247	Up	TYMP
IMPA2	0.410935530319386	1.17278332935552	11.2770344803462	4.29236549895592e-27	4.9467286044814e-25	50.7126120996876	None	IMPA2
PDLIM1	0.976904714772898	2.98504160174427	11.2700834819248	4.5861776187952e-27	5.26349161919082e-25	50.6473769266726	Up	PDLIM1
SERPINE1	1.39895795266132	3.4702840957846	11.269347832439	4.61841912644293e-27	5.27868200896403e-25	50.6404744374604	Up	SERPINE1
AL162231.2	0.994587739543733	2.41839429040938	11.2563326822232	5.22756188881066e-27	5.95042229097653e-25	50.518405484315	Up	AL162231.2
SHISA5	0.516731710857664	4.83179828296235	11.2548641966844	5.30111777500083e-27	6.0095202074642e-25	50.5046385499974	None	SHISA5
GLMP	0.616998396961666	2.97283546809235	11.24672230337	5.72799909546986e-27	6.46705068608048e-25	50.4283309528952	Up	GLMP
TMEM106C	0.639255577048725	3.98851623897817	11.2455111625291	5.7943534362534e-27	6.51548066147781e-25	50.4169830634105	Up	TMEM106C
SP140L	0.414674528215276	0.878993945405018	11.2420106025926	5.99046275970532e-27	6.7088351890345e-25	50.3841889037152	None	SP140L
GALM	0.613763911734949	2.60715021957448	11.2311444201233	6.64221184587962e-27	7.40886714086187e-25	50.2824356203601	Up	GALM
ADGRE5	0.732752466555277	2.15477474381022	11.2282235469136	6.82911309663516e-27	7.5868714858378e-25	50.2550952760472	Up	ADGRE5
CHST2	0.702781940519936	3.03275784959003	11.2209167933038	7.31986386606414e-27	8.09967725163607e-25	50.186722699929	Up	CHST2
CD151	0.695329785709271	4.89977133437084	11.2200591527561	7.37971724830628e-27	8.1335026529547e-25	50.1786993466796	Up	CD151
BOLA3	0.365274545258514	2.37990663485388	11.2072297219568	8.33535286232313e-27	9.1504383556586e-25	50.058727692565	None	BOLA3
GLRX	0.46186813771811	1.66284457139085	11.2051453540103	8.50182530196153e-27	9.29644472191652e-25	50.0392449526858	None	GLRX
CD101	0.497383256912908	0.876953660270034	11.1992438125904	8.99129899236779e-27	9.7931113025107e-25	49.98409612919	None	CD101
IQGAP1	0.62598190870513	1.93853703470406	11.1986285756432	9.04391141007011e-27	9.81193732434716e-25	49.9783479858005	Up	IQGAP1
RP11-86H7.7	0.615326475560286	1.21958062656814	11.1953195672609	9.33217548769479e-27	1.00852856807484e-24	49.9474356746598	Up	RP11-86H7.7
FMOD	1.26274435456596	2.26814197884688	11.1886234957847	9.94373005250201e-27	1.07045410262865e-24	49.8849008236566	Up	FMOD
ARHGAP18	0.621066751351074	1.90553404203153	11.1850351477346	1.02876775079452e-26	1.10320445986745e-24	49.8513995550739	Up	ARHGAP18
DENND2D	0.365000321938234	0.656304613215272	11.1806264143812	1.07264836271791e-26	1.14505352090632e-24	49.8102490471882	None	DENND2D
MYBPH	0.840476643381729	1.19234772510189	11.1802932853504	1.07603862949719e-26	1.14505352090632e-24	49.8071401141635	Up	MYBPH
LDHA	0.753668145503191	4.38806565872705	11.1585242882113	1.32228855008836e-26	1.40172680115092e-24	49.6041169002473	Up	LDHA
DUSP10	0.686803718599254	2.38433181400008	11.154670604606	1.371379585695e-26	1.44219529050438e-24	49.5682044749487	Up	DUSP10
CTD-2521M24.9	0.73599810465088	1.70867066505567	11.1544631052647	1.37407365049571e-26	1.44219529050438e-24	49.5662710306506	Up	CTD-2521M24.9
NMI	0.623875930217434	2.0988052921682	11.1540319987037	1.37968774149159e-26	1.44219529050438e-24	49.5622541297	Up	NMI
HEXB	0.552787658072924	3.20613073495596	11.1539135630764	1.38123405801889e-26	1.44219529050438e-24	49.5611506062107	None	HEXB
ETV7	0.58900870817203	0.913853884038782	11.1454278253409	1.49662629342757e-26	1.55682766568005e-24	49.4821055175158	Up	ETV7
FOSL1	0.920374023707991	2.03304410160198	11.1212908273545	1.87989423808983e-26	1.94821576748906e-24	49.257492031806	Up	FOSL1
PRPS2	0.791127886551721	2.84786524916651	11.1191241409858	1.91873523417245e-26	1.98107629717121e-24	49.2373455595357	Up	PRPS2
SFRP4	1.05060432731765	2.30346298676561	11.1162394972121	1.9716867772662e-26	2.02820846488116e-24	49.2105274653278	Up	SFRP4
ARL9	0.84401795071194	1.44030387838928	11.1146828316174	2.00086207361125e-26	2.05062521153058e-24	49.1960573527246	Up	ARL9
MT1L	0.99348226498574	5.58795898890167	11.1133463547799	2.0262525219985e-26	2.06901240977891e-24	49.1836351250486	Up	MT1L
POGLUT3	0.680675433805161	2.24271042548528	11.112049236582	2.05120131038719e-26	2.08681557489721e-24	49.1715797003581	Up	POGLUT3
GDF15	0.981142492639238	1.64205476553953	11.1007298992142	2.28228400381651e-26	2.30860409092545e-24	49.0664184442337	Up	GDF15
CGAS	0.354722835539777	0.743820495072906	11.1005652731259	2.28582892274969e-26	2.30860409092545e-24	49.0648895403096	None	CGAS
COL4A2	1.06644003850407	2.80269631834153	11.0981335286943	2.33883380464936e-26	2.35357862646128e-24	49.0423074156171	Up	COL4A2
POLR1D	0.347314677984299	2.1763794842058	11.0974096629354	2.35484653556458e-26	2.36113746132746e-24	49.0355859688385	None	POLR1D
BGN	0.979482954875881	6.17188178578109	11.0960968025409	2.38416692973708e-26	2.38193713332797e-24	49.0233961830843	Up	BGN
ANG	0.744101120364293	2.18320124170025	11.0825877287894	2.70775786659923e-26	2.69552928268556e-24	48.8980229095817	Up	ANG
LAP3	0.660127792076064	5.05816247268014	11.0810256878982	2.74788211263521e-26	2.72570277844037e-24	48.8835328515194	Up	LAP3
CD40	0.554081329029845	2.14701311902984	11.0787088851085	2.80848431018798e-26	2.77590189434736e-24	48.8620439187642	None	CD40
TAX1BP3	0.541460673898629	5.1226611325405	11.0767163460488	2.86166545091634e-26	2.81843603665781e-24	48.843565070836	None	TAX1BP3
COL5A2	0.843396678354905	1.84889490460294	11.0738598704934	2.93965500886288e-26	2.88501689809744e-24	48.8170780219155	Up	COL5A2
APOBR	0.601472441690467	1.63226731574839	11.0667848127739	3.1420354369464e-26	3.07277789527286e-24	48.7514937253656	Up	APOBR
NNMT	1.15921692714157	2.2329265500199	11.0437388330794	3.90220913066965e-26	3.80280548755153e-24	48.5380612844123	Up	NNMT
DUSP23	0.700793198572195	5.55085391940913	11.0326714309946	4.32965401170528e-26	4.20460875947911e-24	48.4356726821463	Up	DUSP23
ECHDC2	0.382208934314108	0.654031049642627	11.0093863922631	5.3867981827207e-26	5.21299417166846e-24	48.2204842241619	None	ECHDC2
EHD2	0.739920617310789	3.84030534168816	11.0020064199344	5.77262113039217e-26	5.56697150262195e-24	48.1523474397495	Up	EHD2
SERPINA1	0.926788339983111	2.29222101523751	11.00091917576	5.83173599100936e-26	5.60452025654997e-24	48.1423119359271	Up	SERPINA1
SLC27A3	0.574856552266773	1.75212228748769	10.9974278422769	6.02566076077139e-26	5.77092075757464e-24	48.1100907659704	None	SLC27A3
SMIM10	0.770065013302566	3.2750774654342	10.9918079024367	6.35136060347509e-26	6.06194808937859e-24	48.0582396682415	Up	SMIM10
MMP14	0.999031254880086	4.03367489235244	10.984027823468	6.83130015562833e-26	6.49768940145278e-24	47.9864886239372	Up	MMP14
LINC02283	-1.69224126061945	6.16980811351806	-10.9654548169777	8.12768271857878e-26	7.70437746845758e-24	47.8153422227417	Down	LINC02283
TMCO4	0.577109656179583	1.81221952359005	10.9591544393941	8.62076887256625e-26	8.14398757369575e-24	47.757330871405	None	TMCO4
PLEK2	0.553184468126084	1.15912742112418	10.9570685482788	8.79047695323632e-26	8.2761595559046e-24	47.7381298855017	None	PLEK2
ITPKC	0.63275208789344	3.38047083341897	10.9502137701529	9.37190056351767e-26	8.79375561659256e-24	47.6750482241662	Up	ITPKC
VASP	0.549468444984736	3.55398461485425	10.9473896598783	9.62241064771862e-26	8.99841189662413e-24	47.6490670353231	None	VASP
RAC2	0.748133167054593	2.46180408745916	10.9453081386988	9.81129771014121e-26	9.14426116112289e-24	47.6299204610455	Up	RAC2
DPYD	0.656252669306809	1.43367976042637	10.9442892816657	9.90509172378306e-26	9.20080326208531e-24	47.6205495663088	Up	DPYD
CASP6	0.598456925757911	2.87291527467627	10.9417888499048	1.01390689937331e-25	9.38675007439813e-24	47.5975545015978	Up	CASP6
JHY	0.456868062523353	0.528927609585514	10.9115627335177	1.34414084111384e-25	1.24027135286032e-23	47.3198690213431	None	JHY
LCTL	0.449959125272573	0.759367215165832	10.9076309272112	1.39429843910709e-25	1.28229287575365e-23	47.2837867853357	None	LCTL
MEOX2	1.2600466876319	1.58656874090235	10.9067950835481	1.40519849093652e-25	1.28805224050399e-23	47.2761173968577	Up	MEOX2
HTATIP2	0.677741283857593	2.52546576616169	10.8953537050534	1.56319558915083e-25	1.42816428595642e-23	47.171176479569	Up	HTATIP2
FERMT1	-1.08608698627577	2.99274744728336	-10.8913815246319	1.62207689955981e-25	1.47710045273358e-23	47.1347612655803	Down	FERMT1
DLC1	0.470416010449832	1.23713639737117	10.8871992190797	1.68645486460058e-25	1.53070579769335e-23	47.0964296549846	None	DLC1
LINC00092	0.818062256629625	1.74806538493069	10.8815514533255	1.77743545284969e-25	1.60802906408623e-23	47.044683014553	Up	LINC00092
EID3	0.712992631947929	1.52958345006343	10.8789240763259	1.82140572138099e-25	1.64245852291024e-23	47.0206164856213	Up	EID3
SLC15A3	0.583298309034215	1.85171880470967	10.8782936020039	1.83211670630942e-25	1.64677053077792e-23	47.0148419987333	None	SLC15A3
DPY19L1	0.709676274535834	3.36624229856382	10.8737618321349	1.91096908631021e-25	1.7121050130058e-23	46.9733425426698	Up	DPY19L1
ZMYND12	0.630916621186123	1.51772123416337	10.8672994494456	2.02927807833343e-25	1.81225624912002e-23	46.9141843378473	Up	ZMYND12
LMO2	0.732337770472513	4.52284689590121	10.85744625372	2.22380902582601e-25	1.97961768856704e-23	46.8240327789198	Up	LMO2
GLA	0.503160540933669	3.95613682538326	10.8526939098487	2.32414700621779e-25	2.06232776200296e-23	46.7805716228645	None	GLA
ARPC1B	0.715583273559433	3.92574369908943	10.8507126420997	2.3672946680689e-25	2.0939249079919e-23	46.7624564264826	Up	ARPC1B
ZNF217	0.518591683374013	1.50826421570583	10.8488164229644	2.40933499418854e-25	2.12434508344739e-23	46.7451210007072	None	ZNF217
BMP2	-1.02202000844126	3.74158252430518	-10.8441408773797	2.51618985621315e-25	2.2115397805843e-23	46.702385685633	Down	BMP2
PDCD1LG2	0.71633703231036	1.47738711129444	10.8426589748764	2.5510296977044e-25	2.22923241575424e-23	46.6888435052635	Up	PDCD1LG2
PNPLA4	0.746365073812191	1.93951822718891	10.8426022668205	2.55237239220079e-25	2.22923241575424e-23	46.6883253113461	Up	PNPLA4
FZD6	0.610578319107473	1.49369593597505	10.8391663281049	2.63504948998293e-25	2.2942277283632e-23	46.6569314778802	Up	FZD6
MX1	0.828129706776814	1.88391265235878	10.838646316521	2.6477918767023e-25	2.2981178619853e-23	46.6521807857618	Up	MX1
VWA1	0.77247969585757	3.14147371034376	10.8346281647604	2.7483385214828e-25	2.37795495625119e-23	46.6154773264072	Up	VWA1
LAMA2	0.523353752425073	1.04380801854395	10.8209676066249	3.11938263862857e-25	2.69061283867298e-23	46.4907669299462	None	LAMA2
ZYX	0.692553972479945	5.87527764610215	10.8068496287171	3.55515826604908e-25	3.05699584152468e-23	46.3619957158868	Up	ZYX
SLC25A21-AS1	-0.683152683682228	2.01326573194609	-10.8020640317072	3.71618872793136e-25	3.1855995595545e-23	46.3183724722527	Down	SLC25A21-AS1
MAOB	1.50364559931358	5.26349794810118	10.7947346182253	3.97696553105444e-25	3.39865355875403e-23	46.2515871024156	Up	MAOB
SDF4	0.481955952394316	4.54812569846025	10.7926512860927	4.05435185784402e-25	3.45415854293742e-23	46.2326096174173	None	SDF4
CTSA	0.485008778657428	3.8709220908002	10.7771329322145	4.67983292619371e-25	3.97485258997261e-23	46.0913302598255	None	CTSA
CASP1	0.70204729060739	2.10321801718325	10.7703684498848	4.98163311017531e-25	4.21828896347588e-23	46.0297907002632	Up	CASP1
ALOX5AP	1.1164474308111	4.85741028565751	10.7666131743414	5.1574394800934e-25	4.35388219210073e-23	45.9956389047864	Up	ALOX5AP
PCOLCE	0.831715847357389	2.43803316539582	10.7613610185403	5.41370383359777e-25	4.55637000831347e-23	45.9478879090581	Up	PCOLCE
BX322234.1	0.678291937159702	1.64519672089846	10.7597911287995	5.4927286977706e-25	4.60891380217162e-23	45.9336181114439	Up	BX322234.1
PARP9	0.584044823607383	1.81421977250901	10.7577790512663	5.59568947451197e-25	4.68116504412938e-23	45.9153310949407	None	PARP9
BCAP31	0.378678768967216	6.83674196714553	10.7561590753874	5.67997683357611e-25	4.73740770497727e-23	45.9006094799729	None	BCAP31
PDIA4	0.697075374952525	5.58027247451574	10.7556085860837	5.70890485915831e-25	4.74727914845098e-23	45.8956072325923	Up	PDIA4
SYNC	0.593019743301605	1.17486043798104	10.7530519266704	5.84518585381545e-25	4.83446325540019e-23	45.8723774415008	Up	SYNC
FHOD1	0.427635906065223	1.71348539876474	10.7529893406526	5.84856215818558e-25	4.83446325540019e-23	45.8718088337548	None	FHOD1
LENG9	0.481547316955265	1.44255509057236	10.7522884233596	5.88650683846514e-25	4.85138993862109e-23	45.8654410039463	None	LENG9
NPNT	0.959357005880989	1.55170645300134	10.7502973845777	5.99563199249886e-25	4.92670659643974e-23	45.8473540105826	Up	NPNT
EPHA2	0.651796559019811	1.62598614641939	10.7440712185574	6.35000770877277e-25	5.20251074051489e-23	45.7908093932821	Up	EPHA2
BCAT1	0.647983114893293	1.13732018400734	10.7351461615196	6.89456436015829e-25	5.63204795703048e-23	45.7097940407854	Up	BCAT1
MIR1915HG	0.447843680391563	1.10584922232821	10.7311562473653	7.15277164898873e-25	5.8258381166866e-23	45.6735916662426	None	MIR1915HG
PROCR	0.631233102419868	4.02931686042094	10.7281253381035	7.35531466701571e-25	5.97328975326592e-23	45.6460970936558	Up	PROCR
LAMC1	0.70991459101826	2.37778279459671	10.7239168727708	7.64602556420148e-25	6.19127446122834e-23	45.607929465949	Up	LAMC1
LAMB2	0.634154315571431	4.04996808978299	10.7209715745788	7.8562388879248e-25	6.34299938584952e-23	45.5812240580179	Up	LAMB2
FNDC3B	0.319205408259395	0.768282009651924	10.7188957052598	8.00783714314805e-25	6.44665706706649e-23	45.5624049644738	None	FNDC3B
AC020915.3	0.357543439256515	1.64571853095384	10.7171452729568	8.13792413060367e-25	6.52852773132691e-23	45.5465381518846	None	AC020915.3
GBP1P1	0.772124005496532	1.30972134080547	10.7168969741096	8.15654613224756e-25	6.52852773132691e-23	45.5442875913663	Up	GBP1P1
TMEM71	0.536358641999899	0.855428592830224	10.7162518283563	8.20512903967281e-25	6.54854178011128e-23	45.5384402136625	None	TMEM71
PHTF1	0.354684068378364	1.19750082448406	10.7131738150537	8.44090503059191e-25	6.71741250199598e-23	45.5105455638559	None	PHTF1
TTC26	0.459683669850562	1.29955775763996	10.7115299824874	8.56956613022073e-25	6.80031799145002e-23	45.4956505499938	None	TTC26
LINC02587	1.51142097608769	2.07991283080922	10.7048429688404	9.11333501547764e-25	7.21121842506769e-23	45.435075036345	Up	LINC02587
SERPINA5	0.705564192418999	0.817043996945332	10.7024382482377	9.31714356080051e-25	7.35154389936572e-23	45.4132979292928	Up	SERPINA5
TIFA	0.418187017521684	1.08331480781427	10.6990940100835	9.60812392012333e-25	7.55966101296049e-23	45.3830182741099	None	TIFA
FBP1	0.780820949638233	2.80996480523239	10.6973515001038	9.76329656374244e-25	7.66005081246844e-23	45.3672437391821	Up	FBP1
TMED9	0.479200173130964	6.49023496343525	10.6961725630442	9.86969119072868e-25	7.72171276426193e-23	45.3565721206356	None	TMED9
TMEM109	0.499541952285725	5.22783928428007	10.6927586995168	1.01843171271351e-24	7.94548381710813e-23	45.3256748311187	None	TMEM109
NUDT19	0.438950289609976	2.63155804778446	10.6840285378972	1.10349313471638e-24	8.58499112706242e-23	45.2466937018979	None	NUDT19
GADD45A	0.920843140071048	5.24315525073226	10.6803858250303	1.14103796939827e-24	8.85228730784011e-23	45.213751744605	Up	GADD45A
EMILIN2	0.574492124895491	0.97391192507855	10.6605671813595	1.36865860110383e-24	1.05673867502922e-22	45.0346651862417	None	EMILIN2
DYNLT3	0.780072728618194	3.10139177333673	10.6604826941359	1.36971960470411e-24	1.05673867502922e-22	45.0339022378686	Up	DYNLT3
STK40	0.579196626648487	3.07224267820291	10.6589663498429	1.38890155766592e-24	1.0685693036735e-22	45.0202098563462	None	STK40
COL4A1	1.08703187004064	2.69565755069668	10.6568783342169	1.41575247299875e-24	1.08621848577534e-22	45.0013576038211	Up	COL4A1
OAZ1	0.41645036869312	7.06076481314245	10.6547267252252	1.44396041939082e-24	1.10480872419175e-22	44.9819338993026	None	OAZ1
IRF3	0.465595288997834	3.49674154900725	10.6509323032733	1.4950723733333e-24	1.14077307958679e-22	44.9476863862087	None	IRF3
MYCBP	0.480376028379598	2.21340829625987	10.6491684416041	1.51943982903657e-24	1.15618963867566e-22	44.9317691313382	None	MYCBP
SOCS3	1.28566000499025	3.39254880953497	10.6482755556887	1.53192482406927e-24	1.16250491977322e-22	44.9237123518106	Up	SOCS3
AC015908.2	0.533446744762125	0.814132591515727	10.6464284313022	1.55807693024742e-24	1.17676947833511e-22	44.9070467000012	None	AC015908.2
SLC16A3	0.491679818268903	1.18652741570857	10.6461701045071	1.56176955375026e-24	1.17676947833511e-22	44.9047161126808	None	SLC16A3
CAST	0.401378757002738	1.67536973031994	10.646053917905	1.56343320193582e-24	1.17676947833511e-22	44.9036679067932	None	CAST
FAM181A	1.11962500939103	2.74686407725367	10.6383461016407	1.67782141038003e-24	1.25945437437554e-22	44.8341479533552	Up	FAM181A
AP003032.1	1.04707198508609	1.07586219163441	10.6374754269456	1.69125402952447e-24	1.26552250608581e-22	44.8262972113147	Up	AP003032.1
ASL	0.445241161117578	2.81286985355078	10.6372326686078	1.69501826263383e-24	1.26552250608581e-22	44.8241083768159	None	ASL
AC015922.3	0.891984602965181	4.19113327569087	10.6283825037851	1.838079499864e-24	1.36865469247246e-22	44.7443347608756	Up	AC015922.3
TGFB2-AS1	1.13652152575804	4.00911517981308	10.6272188786315	1.85775987298874e-24	1.37961023295159e-22	44.7338495583237	Up	TGFB2-AS1
B3GNT7	0.672414993621997	1.174560465573	10.6256751107832	1.88419285135412e-24	1.39550859342692e-22	44.719940212417	Up	B3GNT7
SOD2	0.847085568440382	2.50715216568106	10.6227203733276	1.93583068497465e-24	1.42994046394909e-22	44.6933220065473	Up	SOD2
POP4	0.316312451610588	1.85220853114529	10.6175549202726	2.02950100049367e-24	1.49515545855998e-22	44.6468007742454	None	POP4
BACE2	0.353922735647714	0.791302960632726	10.6155536536611	2.06698952489394e-24	1.51872969460663e-22	44.6287812077098	None	BACE2
PLIN2	0.586221328394604	2.23649553502095	10.615132801167	2.07496017074501e-24	1.51872969460663e-22	44.624992122822	Up	PLIN2
AEBP1	1.38419933843802	4.38702144822001	10.6149777288591	2.07790481727702e-24	1.51872969460663e-22	44.6235959783335	Up	AEBP1
TUBB6	0.850889302919989	2.77516907800236	10.6062671434453	2.25014560360187e-24	1.64030299198001e-22	44.5451960943169	Up	TUBB6
RGS19	0.586977990916876	4.26848566900567	10.6038072088706	2.30130468356803e-24	1.67320513825703e-22	44.5230636084767	Up	RGS19
RILP	0.458172140023408	2.47097835522439	10.6033133277639	2.31171425221425e-24	1.67638516033939e-22	44.5186205059365	None	RILP
TP53I13	0.495426805899729	2.55191536864495	10.6012442540989	2.35583485380104e-24	1.70393117785078e-22	44.5000080876177	None	TP53I13
MAP3K6	0.533338871266556	2.01016382931288	10.5956506089366	2.47934247261293e-24	1.78860409959355e-22	44.449703119291	None	MAP3K6
HSPB1P1	0.870312957958015	4.72319600463153	10.5882249430537	2.65328469862336e-24	1.90912769998874e-22	44.3829513444142	Up	HSPB1P1
MIR9-3HG	-0.791774809559612	2.83377777517833	-10.586633927986	2.69210098240817e-24	1.93205200737479e-22	44.3686534853167	Down	MIR9-3HG
NCF1	0.404223874769568	0.916760603607881	10.5809235464693	2.83611895350414e-24	2.02719787558709e-22	44.317348928993	None	NCF1
FBLN5	0.803482955838117	2.12969717434411	10.5808016939274	2.83927404624245e-24	2.02719787558709e-22	44.3162543659813	Up	FBLN5
TMEM35B	0.545915552890518	3.70967898723978	10.5748470450305	2.99777727888874e-24	2.13487861907323e-22	44.2627764958482	None	TMEM35B
TMEM234	0.376897617748599	1.99196781550604	10.5711665081912	3.1001084207936e-24	2.20210770534837e-22	44.2297327610679	None	TMEM234
NAPSB	1.30680885854482	3.69649821605016	10.5706602926016	3.11445154210422e-24	2.20665247781639e-22	44.2251886115379	Up	NAPSB
CRNDE	0.943343880014094	1.90316683225908	10.5625479483238	3.3535029160355e-24	2.36997938905776e-22	44.1523874828109	Up	CRNDE
REXO2	0.439275462872334	3.03081779233854	10.5366602674892	4.24497046053927e-24	2.99238095357913e-22	43.92033327044	None	REXO2
GCH1	0.477407581624328	1.22896569557433	10.5363139598685	4.25836619722735e-24	2.99422437371626e-22	43.9172317453954	None	GCH1
ACTN1	0.772432201090679	2.31517258833939	10.5327142821894	4.40011704691342e-24	3.08608209244882e-22	43.8849973776231	Up	ACTN1
MSR1	0.643118821769329	1.40764803980736	10.5287872325405	4.56010610456548e-24	3.19023644705797e-22	43.8498403766196	Up	MSR1
COL6A2	1.06639972333714	2.66240208872012	10.5224245953605	4.8316671057098e-24	3.37172668829105e-22	43.7928984778898	Up	COL6A2
COTL1	0.598425852333474	4.11598903698267	10.5179359087018	5.03284616571284e-24	3.50331502271951e-22	43.7527420494821	Up	COTL1
DMRTA2	0.926698884925312	1.07213693027819	10.5165665338098	5.09585982082103e-24	3.53831026658708e-22	43.7404938497799	Up	DMRTA2
TAFA3	0.695341969388278	1.00806941209786	10.5157889253859	5.13199054226145e-24	3.55451135463266e-22	43.7335391343422	Up	TAFA3
TAF13	0.489827990121862	6.13188178256178	10.514557088517	5.18974769328427e-24	3.58557344361387e-22	43.7225226726467	None	TAF13
FTL	0.669891776347068	13.0048765611662	10.513423286022	5.24347838855216e-24	3.61370642093418e-22	43.7123837542031	Up	FTL
TMEM51	0.616440460151276	3.5779572721922	10.506858776328	5.56560161808507e-24	3.82621335001719e-22	43.6536965374488	Up	TMEM51
AC068533.2	1.00351499047163	1.35973449763997	10.5034528686026	5.7403943429644e-24	3.93663487608625e-22	43.6232577288969	Up	AC068533.2
WBP1LP2	0.493634392091236	1.42262822188184	10.4982523558075	6.01785446918792e-24	4.11674605978387e-22	43.5767939607603	None	WBP1LP2
STAC	0.678384379278325	0.681733429508415	10.4968799270484	6.09327098112563e-24	4.1580960253018e-22	43.564534781601	Up	STAC
WIPI1	0.461881416266133	2.44671774591136	10.4960900167162	6.13710206732976e-24	4.17774198083375e-22	43.5574794478918	None	WIPI1
SLC9A1	0.472493068227692	2.12203038077312	10.488593376273	6.56897707973223e-24	4.46080120812917e-22	43.4905396399259	None	SLC9A1
PPP1R15A	0.625042257667239	4.04097408264261	10.4874658669728	6.63649094229488e-24	4.49565608369019e-22	43.4804747070057	Up	PPP1R15A
RHOC	0.635367773209048	5.55500568579567	10.4848586163135	6.79525935060396e-24	4.59200810714536e-22	43.4572035221363	Up	RHOC
GCLM	0.436556565624249	1.87870599414246	10.4839233075554	6.8531290959352e-24	4.61987396870156e-22	43.4488563669411	None	GCLM
SLC44A3	0.672639882100159	2.52039890730635	10.4830913314745	6.90501638328368e-24	4.64358171983828e-22	43.4414318488609	Up	SLC44A3
TRPV2	0.488696627720942	2.00594890374294	10.4817440978806	6.9898666528283e-24	4.68928880231046e-22	43.4294100849589	None	TRPV2
NRAV	0.540006090148495	3.42961085677524	10.4799382726718	7.10522505040879e-24	4.75519326626636e-22	43.4132978979926	None	NRAV
OLFML3	0.832578083140831	4.70703142266569	10.4763809053586	7.33803097370565e-24	4.8991940448005e-22	43.3815636396124	Up	OLFML3
PLAU	0.997191211308519	2.47930830042936	10.4731444963753	7.55640244635377e-24	5.03289020491678e-22	43.3526992255513	Up	PLAU
CLEC18B	0.54886522526082	1.04643379671044	10.4726595872546	7.58967189278456e-24	5.04295567344973e-22	43.3483750358177	None	CLEC18B
APOL1	0.795733147639046	2.45772428858299	10.4710042700779	7.70434179528469e-24	5.10693052559039e-22	43.3336147763142	Up	APOL1
SLC11A1	0.655817223883675	1.28776567472987	10.4705890538929	7.73337411543336e-24	5.113969825763e-22	43.3299126054976	Up	SLC11A1
TMEM176B	1.01179944617698	5.42866417400838	10.4604672121	8.47568514120694e-24	5.5915363209473e-22	43.2396961113142	Up	TMEM176B
RIN1	0.531282323985617	1.14494157655302	10.4527096947998	9.09210260087259e-24	5.98398240845108e-22	43.170595076594	None	RIN1
TTC7A	0.428696932511437	2.18737457575447	10.4512571010428	9.21237755068163e-24	6.04880789817096e-22	43.1576599845978	None	TTC7A
MYH9	0.557517231671377	4.02432652008983	10.4498748494886	9.32829414735306e-24	6.11047268039113e-22	43.145352468449	None	MYH9
PTX3	1.01863630811074	2.43326907821615	10.4463010176452	9.63475231878785e-24	6.2963673153415e-22	43.1135365875241	Up	PTX3
SAT1	0.590686928824046	6.99535610550432	10.4453431485364	9.71857471772171e-24	6.33623695328645e-22	43.105010519632	Up	SAT1
AC008760.2	0.835929755565545	1.48766213676459	10.4438553755253	9.85020607919486e-24	6.40701694715592e-22	43.0917688421033	Up	AC008760.2
HSPA7	0.900740416212939	1.656728401845	10.4412128402241	1.00883832009268e-23	6.5466064257603e-22	43.0682527134177	Up	HSPA7
CBR1	1.0016791193774	5.35317257437017	10.4261091981504	1.15635911742854e-23	7.48641448192548e-22	42.9339257876862	Up	CBR1
AK4	0.656892851522351	2.2564952515361	10.4237538076075	1.18121939678506e-23	7.6295784944903e-22	42.9129902256557	Up	AK4
FXYD5	0.685632063820881	3.46801422635674	10.4230959140196	1.18825750910107e-23	7.65723063985457e-22	42.9071432337966	Up	FXYD5
IL13RA1	0.722688049260164	3.85943831548542	10.4219976180093	1.2000998866568e-23	7.71564218796436e-22	42.8973827782044	Up	IL13RA1
HOTAIRM1	1.05477791373715	1.96975230270583	10.4202955435617	1.21868435127204e-23	7.81702983192371e-22	42.8822580517982	Up	HOTAIRM1
KDELR3	0.684652500225057	1.75423231594428	10.4179858477805	1.24436085299009e-23	7.96333602095547e-22	42.8617367933869	Up	KDELR3
CCDC152	0.518384952819143	1.10979314823248	10.4160874489463	1.26586652104731e-23	8.08233948403865e-22	42.8448722745781	None	CCDC152
ULBP3	0.649913243248504	1.11896479984013	10.4157544164782	1.26967707240658e-23	8.08807591950009e-22	42.8419139909606	Up	ULBP3
CENPS	0.428640576724437	1.87406352390527	10.4143410178223	1.2859762514948e-23	8.17255014515449e-22	42.8293597092861	None	CENPS
AC093726.1	0.82161369365312	3.51164416513068	10.4138212248516	1.29202254336567e-23	8.17255014515449e-22	42.8247430399453	Up	AC093726.1
AL157700.1	-0.756089548531687	3.33335323233919	-10.4136951621759	1.29349316523639e-23	8.17255014515449e-22	42.8236234080612	Down	AL157700.1
SLC66A3	0.538239590243029	3.11910195765172	10.4135911309953	1.29470802328364e-23	8.17255014515449e-22	42.8226994572899	None	SLC66A3
ASCL2	0.368434018707395	0.782129681236369	10.4111193845303	1.32390811166537e-23	8.33791925020269e-22	42.8007486342841	None	ASCL2
RTCA	0.411255451283359	3.7287436056997	10.4106442962354	1.32959502555029e-23	8.35302823401507e-22	42.7965299477654	None	RTCA
NPC2	0.657631469309915	5.91271501944881	10.4104171865657	1.33232213857157e-23	8.35302823401507e-22	42.7945133091782	Up	NPC2
EOGT	0.311546937822667	1.26378427663429	10.4031624254019	1.42241967625629e-23	8.89781173160862e-22	42.7301106367499	None	EOGT
AP001025.1	0.738577830028286	1.49843527413857	10.3953522911641	1.52618178224021e-23	9.52543209436842e-22	42.660813672625	Up	AP001025.1
AC025171.5	0.782182195132625	1.49209311621357	10.3936179967804	1.55022327267702e-23	9.6537895011954e-22	42.6454308580167	Up	AC025171.5
SIPA1	0.561446186252404	3.15884317375429	10.389878956293	1.6033416266562e-23	9.96223944938464e-22	42.6122726343904	None	SIPA1
IRF7	0.744858191256414	3.14495796798704	10.3868254836501	1.64805744247723e-23	1.02172204034291e-21	42.5852004416144	Up	IRF7
PAXIP1-AS2	0.597993247230378	1.83124045234947	10.3832241895806	1.70238871022985e-23	1.0530544329159e-21	42.5532785730161	Up	PAXIP1-AS2
PLEKHG1	0.525812576660057	1.60670056298515	10.3807458462327	1.74080741605448e-23	1.07442633718883e-21	42.5313151472299	None	PLEKHG1
CAPZA1	0.482829538405882	4.26128758095284	10.3758574956832	1.81912576646923e-23	1.1202749232354e-21	42.4880049175568	None	CAPZA1
BX537318.1	0.474375832362252	1.65844887022078	10.3737138106214	1.85456433816926e-23	1.1395321902605e-21	42.469016725142	None	BX537318.1
PTCRA	0.716516837270741	1.14798548462397	10.3734721643301	1.85860186573057e-23	1.1395321902605e-21	42.4668764629721	Up	PTCRA
VIM	1.12413674594362	7.11886521752593	10.3691587929591	1.93215695350667e-23	1.18202042349547e-21	42.428678930887	Up	VIM
NOG	-0.941721298558759	3.50586679797722	-10.3678358485982	1.95529050839974e-23	1.19354370506141e-21	42.4169657357265	Down	NOG
OAS2	0.750369048401186	1.57852061452033	10.365218681654	2.00186823631032e-23	1.21929579814217e-21	42.3937968032374	Up	OAS2
RAB27A	0.358645362236235	0.96905794686185	10.3644519947446	2.01572033186636e-23	1.22335579195435e-21	42.3870103667684	None	RAB27A
TWSG1	0.603352995743521	3.46524860565401	10.3643625041263	2.01734338847517e-23	1.22335579195435e-21	42.3862182515112	Up	TWSG1
MYD88	0.673818633717194	2.94847458719181	10.3609927197315	2.07941302853486e-23	1.258248746286e-21	42.3563945892463	Up	MYD88
IFT22	0.463611094484574	3.27102217585545	10.358016299493	2.13581130422017e-23	1.28956572094372e-21	42.3300581138038	None	IFT22
FUCA1	0.584404553484552	4.32581790165577	10.3573213507446	2.14919653094131e-23	1.29483263449813e-21	42.3239097304301	None	FUCA1
TENT5A	0.545565937189572	1.49000830776712	10.3437728488736	2.42743295127718e-23	1.45929703006001e-21	42.2041019731054	None	TENT5A
AC108463.1	1.02131756160715	2.46938110794257	10.3433864597046	2.43587141321248e-23	1.46120718424543e-21	42.2006868327481	Up	AC108463.1
CD74	1.09870123166392	8.27338807270682	10.3429745657566	2.44489894123037e-23	1.46346170676147e-21	42.1970463667212	Up	CD74
CLEC5A	0.61375315077944	0.903180093152992	10.3398987798516	2.51336929669328e-23	1.50121115798622e-21	42.1698647643522	Up	CLEC5A
ENG	0.601638476973009	4.28860667433196	10.3372203614869	2.57454177807311e-23	1.53444899880263e-21	42.1461995456758	Up	ENG
KIF9	0.30819211604571	1.03281892351954	10.3365582269105	2.58989068111512e-23	1.54029172970645e-21	42.1403499218312	None	KIF9
LAMTOR2	0.427711087289067	6.1235840022127	10.3302381130897	2.74104425473887e-23	1.62670434040849e-21	42.0845284728098	None	LAMTOR2
ADAMTSL4	0.355247502688217	0.638660943386939	10.328715165925	2.77875734656315e-23	1.64556943589435e-21	42.0710809431178	None	ADAMTSL4
PCED1B	0.553104048671344	1.75897264794757	10.3263756936101	2.83769563868136e-23	1.67689699295183e-21	42.0504263243704	None	PCED1B
MYL12B	0.433310315765228	7.64656822486551	10.3258272354532	2.85169147406463e-23	1.68158978770002e-21	42.0455846107922	None	MYL12B
DAP	0.478110229166638	5.16957689001499	10.3235257891433	2.91117165284575e-23	1.71302715013004e-21	42.0252697744681	None	DAP
CA3	1.11719645712447	1.84155929523979	10.3228246324342	2.92953632752719e-23	1.72018904779577e-21	42.0190813208601	Up	CA3
HOXA1	0.426645891227813	0.495437741447628	10.314653281971	3.15222688439326e-23	1.84704534782993e-21	41.9469827670063	None	HOXA1
EFNB2	0.68575334319958	2.70022896653559	10.3126259952791	3.21002794110266e-23	1.87695402181443e-21	41.9291017022573	Up	EFNB2
RPL39L	0.898391322280311	3.14449372292896	10.3116789853793	3.23738787101243e-23	1.88897501532561e-21	41.920749757006	Up	RPL39L
LGR6	0.890915775454395	0.857693383866857	10.3103290642395	3.27678875348617e-23	1.90795662136949e-21	41.9088453794657	Up	LGR6
FZD1	0.500520618704349	1.52588291043055	10.3096308300532	3.2973548471165e-23	1.91591492727644e-21	41.9026883909686	None	FZD1
DDB2	0.449907252072606	2.1852861348116	10.3090109567522	3.31572017289167e-23	1.9225639265531e-21	41.8972226358128	None	DDB2
SCPEP1	0.516390844810605	3.52045281986677	10.3050919063585	3.43420457316179e-23	1.98711662114574e-21	41.8626717464429	None	SCPEP1
RHOJ	0.682896807100193	2.73353191433123	10.3047269432281	3.44545004410618e-23	1.98947878430364e-21	41.8594546627132	Up	RHOJ
MT1A	1.17964585828888	3.16356736182918	10.3040030818239	3.46786233846486e-23	1.9982657383511e-21	41.8530741986832	Up	MT1A
ELK3	0.602384588848176	2.76421805987258	10.3034478896812	3.48515025567358e-23	2.0040696314923e-21	41.8481806857761	Up	ELK3
SLC35A2	0.366982833047296	3.3577932049131	10.3016651512038	3.54124256933844e-23	2.03147420404642e-21	41.8324687545931	None	SLC35A2
ACSS3	0.376269200961801	0.603002548784913	10.3014700177146	3.54743641161703e-23	2.03147420404642e-21	41.8307490901728	None	ACSS3
C1S	0.917932101195767	3.00708372403315	10.3000727023316	3.59210462067092e-23	2.05282127025749e-21	41.818435572163	Up	C1S
ELF4	0.48833647515184	1.2492933515337	10.2963846876387	3.71269859229256e-23	2.11738173926763e-21	41.7859415781857	None	ELF4
KATNAL2	0.369932510214814	1.0708645044221	10.2943662895594	3.78039021747372e-23	2.15156880942859e-21	41.768161627594	None	KATNAL2
HDAC7	0.349192602357217	1.68303761034268	10.293669766395	3.80403282536158e-23	2.1605972943066e-21	41.7620265789045	None	HDAC7
S100A6	0.881760815003029	9.72183911020715	10.2917745896114	3.86910758583943e-23	2.1903698269753e-21	41.7453351789097	Up	S100A6
AGTRAP	0.629863860507012	4.38817387205285	10.291684616089	3.87222432867025e-23	2.1903698269753e-21	41.7445428097444	Up	AGTRAP
CLCF1	0.808385091649578	1.74578742368336	10.2893226797358	3.95494053285131e-23	2.23261216177667e-21	41.7237437484675	Up	CLCF1
RPA3	0.460484034255132	2.90040529006104	10.2854772023005	4.09337820318549e-23	2.30607477110089e-21	41.6898880836054	None	RPA3
BEST4	0.509471230017917	1.03354986086089	10.2849568458421	4.11247676516239e-23	2.31214432541741e-21	41.6853075553796	None	BEST4
ATP5PBP5	0.868638771699641	1.43200322430812	10.2708665426096	4.66462607755731e-23	2.61727928642579e-21	41.5613387767484	Up	ATP5PBP5
SOD3	0.919918296720473	2.78032997346838	10.2685871657124	4.76061212276784e-23	2.66575082858375e-21	41.5412959752428	Up	SOD3
PTPN18	0.39734855320128	2.92340162165261	10.2592092076185	5.17657880752812e-23	2.89284305433171e-21	41.458868399965	None	PTPN18
TEX26	0.921289547412719	1.57260893626685	10.2580192892313	5.23187327970817e-23	2.91787245924929e-21	41.4484135000627	Up	TEX26
RAB38	0.500140029534299	1.05209065293013	10.2533666951699	5.45375830402096e-23	3.03552471214185e-21	41.4075431371949	None	RAB38
PKIB	0.775305832964501	1.61632318536525	10.2362215909134	6.35505882885953e-23	3.53010807825489e-21	41.2570489835272	Up	PKIB
OTOS	1.29909724547176	2.50370548968126	10.2355903893976	6.39092145083452e-23	3.54294316118718e-21	41.2515119786013	Up	OTOS
ADAM12	0.420079148496157	0.541448194941022	10.2343539304835	6.46175561242658e-23	3.57507570477163e-21	41.2406662708648	None	ADAM12
TMEM176A	0.902426954544415	3.21121128965292	10.2334206374111	6.51573744603199e-23	3.59777518540939e-21	41.232480436787	Up	TMEM176A
SLC25A43	0.665554677732112	2.18093819681203	10.2289708709577	6.77932885092265e-23	3.73589443463345e-21	41.1934593429204	Up	SLC25A43
KLHL26	0.664071805609026	1.71804323686607	10.2269214781676	6.9042615068406e-23	3.79720711071269e-21	41.1754918464519	Up	KLHL26
GSTK1	0.460683575447698	4.41924094421862	10.2165286657218	7.57385443868446e-23	4.15723780988186e-21	41.084415810436	None	GSTK1
AC127502.2	0.428456996584587	1.0076873951073	10.2092376850709	8.0816755335044e-23	4.42722793427122e-21	41.0205623072014	None	AC127502.2
YDJC	0.603881976036147	2.97337785462033	10.2058970430411	8.32550208903425e-23	4.55182076812672e-21	40.9913164159607	Up	YDJC
STAT5A	0.502776321742038	1.78920724168414	10.2001559110054	8.76170278306398e-23	4.78089455985892e-21	40.9410714727331	None	STAT5A
PLXND1	0.49519738012416	2.40592156343342	10.1985517077854	8.88758970171932e-23	4.8400767916775e-21	40.9270355544856	None	PLXND1
CCDC89	0.713447385081076	1.86596478880099	10.1969770337731	9.01290435685559e-23	4.89871635239349e-21	40.9132595582164	Up	CCDC89
TMEM248	0.466221047308997	4.64995424084983	10.1933900720303	9.30494256702967e-23	5.04756786829457e-21	40.8818848739482	None	TMEM248
NAMPT	0.760710972375486	2.61398111799815	10.1921697983145	9.40641802718927e-23	5.09266772489581e-21	40.8712131253306	Up	NAMPT
NEK6	0.710039365436658	3.84110427655161	10.1854552779049	9.98474400997338e-23	5.39525836834632e-21	40.8125087278498	Up	NEK6
SPP1	1.29634292353215	8.85267772199412	10.1834316018255	1.01658646553391e-22	5.48246067839587e-21	40.7948214320794	Up	SPP1
OAS1	0.819846028120526	2.00995740540972	10.1811533432985	1.03736735952449e-22	5.58369012469634e-21	40.7749120928004	Up	OAS1
ARHGDIB	0.694990227891815	6.16173203351124	10.1796903642763	1.05093342021828e-22	5.64576882265812e-21	40.762129056962	Up	ARHGDIB
HCG21	0.685716595108976	1.13933742220833	10.1792016046997	1.05550474912106e-22	5.65938009692822e-21	40.7578587316878	Up	HCG21
EMILIN3	1.14712742471322	1.73592715917618	10.1761211549311	1.08477337642593e-22	5.80510515546316e-21	40.7309480617084	Up	EMILIN3
RDH5	0.428790966136589	0.947819971272936	10.1730206547315	1.1150454857387e-22	5.95562948478976e-21	40.7038682060816	None	RDH5
RRBP1	0.548574619247244	3.45912319332052	10.1671386905317	1.1747963889153e-22	6.26272455004482e-21	40.6525114420836	None	RRBP1
ETHE1	0.460891642277094	4.80877830825982	10.1612154839743	1.2381753706173e-22	6.58794688573271e-21	40.6008163971072	None	ETHE1
RASL10A	-0.945115599239772	3.86279836794738	-10.1607024685475	1.24382173947282e-22	6.60533556254649e-21	40.5963400629959	Down	RASL10A
IKBIP	0.48179502873514	1.84426002090254	10.1570335619648	1.28495408136478e-22	6.81074707172241e-21	40.56433167991	None	IKBIP
ESYT1	0.440362112156765	3.16285514129181	10.1509157154721	1.35656375186115e-22	7.17660983698889e-21	40.5109768812692	None	ESYT1
COQ8B	0.42660384954829	2.83018583496508	10.1501159376191	1.36621315302761e-22	7.21391713159485e-21	40.5040036084649	None	COQ8B
EPSTI1	0.568119145506356	1.16865967713786	10.1488189465302	1.38200643841575e-22	7.28346239479298e-21	40.4926959771903	None	EPSTI1
ICMT	0.44924928310002	3.59427025017571	10.1484525559319	1.38650064573911e-22	7.29330851037084e-21	40.4895018436205	None	ICMT
CPPED1	0.415482966840851	1.25413787978535	10.1468407002313	1.4064447545252e-22	7.36685976202343e-21	40.4754509446485	None	CPPED1
HLA-DPB1	1.1102819237436	5.46226834419377	10.146736565424	1.4077429982809e-22	7.36685976202343e-21	40.4745432345888	Up	HLA-DPB1
DNASE1L1	0.35950677258134	1.9571981301766	10.146680659916	1.40844046001096e-22	7.36685976202343e-21	40.4740559268181	None	DNASE1L1
ACOT9	0.455632417181727	2.30573358936793	10.1440172380414	1.44206882206297e-22	7.5285750872137e-21	40.4508421210152	None	ACOT9
IFI44	0.796128237479298	4.43414213761716	10.1392758826993	1.5039159924659e-22	7.83672847556247e-21	40.4095284761178	Up	IFI44
RPS6KA1	0.564729656181787	2.12649782394214	10.1358009685947	1.55090771574868e-22	8.06646271483216e-21	40.3792588552196	None	RPS6KA1
LXN	0.675058741429802	2.70711994979683	10.1349687787721	1.56237601083675e-22	8.11092174298688e-21	40.3720108562509	Up	LXN
FBXO39	0.287093361398036	0.299037130535241	10.132594622523	1.59555836723269e-22	8.26429055057315e-21	40.3513354054084	None	FBXO39
MOB3C	0.366153453493159	1.69626144550221	10.1322792138643	1.60001895852173e-22	8.26429055057315e-21	40.3485889198132	None	MOB3C
CSTB	0.361053526529899	5.87218898047643	10.1322208642559	1.60084550882421e-22	8.26429055057315e-21	40.3480808354546	None	CSTB
SH2D2A	0.30840154096522	0.490490307053303	10.1193325476467	1.79419232117071e-22	9.24525000523103e-21	40.2359069258925	None	SH2D2A
AL031666.1	0.350736648600932	0.707258323454449	10.1147562660608	1.86827673996272e-22	9.60917003254158e-21	40.1961021375667	None	AL031666.1
PLOD1	0.553169071402872	4.0867129214079	10.1112194045673	1.92760625129391e-22	9.89599556810295e-21	40.165347286085	None	PLOD1
PRAM1	0.57937718559301	1.64774376454221	10.1058713604791	2.02088540809866e-22	1.03557327167034e-20	40.1188581599899	None	PRAM1
LSM10	0.459029354038949	5.82700057251596	10.1052274771398	2.03241362341612e-22	1.03956272517052e-20	40.1132622634242	None	LSM10
LMNA	0.563096462978795	3.35259462378464	10.1025657448678	2.08076610880963e-22	1.06233819680292e-20	40.0901322955767	None	LMNA
AL513477.1	0.479219912434431	1.53348403646119	10.1010892274961	2.10807851507447e-22	1.07430775555373e-20	40.0773035463941	None	AL513477.1
ASIC4-AS1	-1.34229510981785	4.87731802330466	-10.0995703682186	2.13654524604318e-22	1.08682065317955e-20	40.0641083366749	Down	ASIC4-AS1
SYDE1	0.548700439449071	2.86292244834891	10.0987758319867	2.1515881643527e-22	1.09247184052526e-20	40.0572063174799	None	SYDE1
SPAG4	0.493299898919701	1.16660458156442	10.0983183355204	2.16029754094395e-22	1.09489240697404e-20	40.0532322928898	None	SPAG4
CD109	0.402745360733976	0.680301449798795	10.0971571096116	2.1825611955101e-22	1.10416128677773e-20	40.0431459410173	None	CD109
HS2ST1	0.499090609627606	2.53204949035007	10.0964495094266	2.19623913978576e-22	1.10906083397109e-20	40.0370001753424	None	HS2ST1
SMOC1	-1.28196440864238	6.02570778785021	-10.0878737628287	2.36892538240088e-22	1.19409316825412e-20	39.9625416915837	Down	SMOC1
RGN	0.85252040832591	2.59066246086507	10.0873233494386	2.38045783791721e-22	1.19574397041458e-20	39.9577643333699	Up	RGN
CYP2S1	0.35578037480269	0.974789941950248	10.0873065411242	2.38081088658193e-22	1.19574397041458e-20	39.9576184472218	None	CYP2S1
S100A16	0.767070819825636	7.32959518583727	10.0870496922961	2.38621230948748e-22	1.1962935141463e-20	39.9553891745985	Up	S100A16
CYP27A1	0.82146692875338	4.17561018206353	10.0853895261116	2.42141931027289e-22	1.21175675537872e-20	39.9409810647515	Up	CYP27A1
CHMP2A	0.415301716340647	6.68620331471947	10.0845885272556	2.43858982779856e-22	1.21815456613808e-20	39.9340300432343	None	CHMP2A
PPP1R36	0.317114965785822	0.497787061989794	10.0827243894649	2.47901924267757e-22	1.23612711752472e-20	39.9178547255078	None	PPP1R36
PTGS1	0.692341014387672	1.96357830151883	10.0796081269103	2.54809474672403e-22	1.2682936110307e-20	39.8908194702241	Up	PTGS1
DENND2A	0.695907154539215	4.00459355072771	10.0748695069087	2.65680712715687e-22	1.32003866099562e-20	39.8497210961198	Up	DENND2A
TENT5B	0.683803878159917	1.17019072390196	10.0737757339986	2.68254664661587e-22	1.33044733148409e-20	39.840236735871	Up	TENT5B
LOXL4	0.435601140154812	0.548020388688692	10.0732156151304	2.69582341769141e-22	1.33464883427738e-20	39.8353801058649	None	LOXL4
MT1E	0.9308474822081	7.10311229167597	10.070152052336	2.76960212246958e-22	1.3687353976774e-20	39.8088203251092	Up	MT1E
AC010729.1	0.482702128814202	0.558259741919033	10.069828148494	2.77751870734828e-22	1.3702096727867e-20	39.8060125624641	None	AC010729.1
HLA-B	0.824025240990671	8.03021191863242	10.0692635310484	2.79137231436483e-22	1.37460238757392e-20	39.8011183302193	Up	HLA-B
CASP7	0.481054988331186	2.1570750951992	10.0664820001383	2.86062768752533e-22	1.40621368837749e-20	39.7770103183856	None	CASP7
GMFG	0.632955928802013	4.58775572387639	10.0591154715136	3.05238504002965e-22	1.49782583218699e-20	39.7131868737627	Up	GMFG
BAX	0.502450882764197	4.88126507157565	10.0556910157023	3.14581591276579e-22	1.54095046139607e-20	39.6835291033429	None	BAX
CAV2	0.510981240081609	1.15848264169007	10.053335289718	3.2117295823907e-22	1.57046791234717e-20	39.6631314431541	None	CAV2
GALNT13	-0.907755753543752	3.283224413239	-10.0529418460499	3.22287093815232e-22	1.57314617638387e-20	39.6597250507414	Down	GALNT13
HTRA3	0.583315264632502	1.03785351631964	10.0509870257397	3.27879761200129e-22	1.59763727852147e-20	39.6428018765504	None	HTRA3
UGCG	0.505306936066384	2.92311086180892	10.0501036180829	3.30438636529158e-22	1.60728593536967e-20	39.6351548737307	None	UGCG
CNPY4	0.528871236841643	4.25149445784768	10.0453918596845	3.44424989638601e-22	1.6723880528361e-20	39.5943770001689	None	CNPY4
AC108463.2	0.786998471408322	1.61681194065653	10.0434836410069	3.50254981621609e-22	1.69772807322139e-20	39.5778663219874	Up	AC108463.2
ARHGAP25	0.446470085078333	1.46706602712515	10.0407685573385	3.58719196466954e-22	1.73572595168522e-20	39.5543782825741	None	ARHGAP25
TES	0.389445686449737	1.0947927763927	10.0393251404173	3.63301298779241e-22	1.75484004735559e-20	39.5418932563179	None	TES
PIGT	0.470745467734231	6.20475676571019	10.0344205652463	3.79308890108519e-22	1.82695240814178e-20	39.4994803095675	None	PIGT
ABHD15	0.447269935054715	2.19024347747174	10.0343027114305	3.79702027884689e-22	1.82695240814178e-20	39.4984613403538	None	ABHD15
IFITM2	0.680516216809894	5.56496466960417	10.0341524178729	3.80203964825359e-22	1.82695240814178e-20	39.4971619084467	Up	IFITM2
COL1A2	0.82659042095493	1.81812183292325	10.0331731580084	3.83490561653393e-22	1.83956249729902e-20	39.4886956172787	Up	COL1A2
ZBED6CL	0.484133629878854	0.786810903676128	10.0326862404585	3.85135230517966e-22	1.84426653317345e-20	39.484486147308	None	ZBED6CL
SHD	-1.19683645486154	5.1264046520966	-10.0264947012078	4.06668718357873e-22	1.9440304619056e-20	39.4309724893413	Down	SHD
REEP4	0.542878269347549	3.57934098321	10.0248930754111	4.12430738944682e-22	1.96818751605663e-20	39.4171335332536	None	REEP4
PSMC2	0.40497667520054	5.08202122960596	10.0147435746222	4.50874284557721e-22	2.14795581120174e-20	39.3294737851264	None	PSMC2
APOL4	0.913752435449577	1.77268495300789	10.014124922509	4.53329254014668e-22	2.15444030850947e-20	39.3241326841945	Up	APOL4
MORN3	0.516213996695405	0.920139978892286	10.014009977371	4.53786843982875e-22	2.15444030850947e-20	39.3231403379795	None	MORN3
TMSB4XP8	0.820110312165122	9.35847454089799	10.0120755691038	4.61556700775271e-22	2.18758972821372e-20	39.3064414274816	Up	TMSB4XP8
PIPOX	0.831822038234295	2.91261063933194	10.0109300047043	4.66220100461099e-22	2.20338575066381e-20	39.2965533814045	Up	PIPOX
RHOD	0.814649495649013	1.52516760482682	10.0108674390019	4.66476136455074e-22	2.20338575066381e-20	39.2960133636187	Up	RHOD
COLGALT1	0.52233949845992	3.63761655494917	10.0099816432202	4.70116055170383e-22	2.2168087124452e-20	39.2883681390325	None	COLGALT1
ACADS	0.576277051427065	3.14177407513182	10.0089292061949	4.74477370872562e-22	2.23358211840924e-20	39.2792852941944	None	ACADS
CHPF2	0.505943039053567	3.67206270739215	10.0048303773388	4.91848823975229e-22	2.31143980322978e-20	39.2439178635265	None	CHPF2
RASSF5	0.386346167513307	1.04185681376029	10.0008790607482	5.09191820121735e-22	2.38890094798329e-20	39.2098333372245	None	RASSF5
BCL3	0.573362364061683	2.19431908426393	9.99981047669635	5.13985313984795e-22	2.40732345878815e-20	39.2006173029267	None	BCL3
CA2	0.886841040289418	5.95572253200009	9.99841192818452	5.20326653905835e-22	2.4329212938688e-20	39.1885565733737	Up	CA2
PMP22	0.681632472371437	6.00550571253011	9.99813546579896	5.21589352888445e-22	2.43472650203759e-20	39.1861725781867	Up	PMP22
CARD8-AS1	0.432164004142359	1.9111911212198	9.99715034271331	5.26113508584418e-22	2.45172425963484e-20	39.1776780415914	None	CARD8-AS1
FCGR2A	0.714342521565866	2.27595058173581	9.99463317636921	5.37851086315952e-22	2.50222379754426e-20	39.1559757685641	Up	FCGR2A
RIOX1	0.515782955699383	2.19736002464636	9.99398894887342	5.40896636068743e-22	2.5121844766176e-20	39.1504220725824	None	RIOX1
LYN	0.556505718212093	2.10621016305226	9.99154238807187	5.52619236311956e-22	2.56234501992125e-20	39.1293333870583	None	LYN
FAM110C	0.587561255400134	0.830146757399065	9.98806974159115	5.69692146437503e-22	2.6371049458592e-20	39.099406638818	Up	FAM110C
CTSB	0.556062871636222	5.85029757275337	9.9818887281811	6.01384562165694e-22	2.77917717630449e-20	39.04615850953	None	CTSB
IFT122	0.288877168094202	1.37495586928204	9.97994939509348	6.11684078603527e-22	2.82020343562361e-20	39.0294565584479	None	IFT122
LINC00601	0.531219361942364	0.898539141866238	9.97983574898146	6.12293033657751e-22	2.82020343562361e-20	39.0284778878631	None	LINC00601
PIFO	0.782617899484564	2.05706036171211	9.97687094131583	6.28393688500073e-22	2.88957058019885e-20	39.0029491578392	Up	PIFO
SERPINB6	0.521821547166415	4.34143683206971	9.97479920504518	6.39892964000627e-22	2.93758465820717e-20	38.9851136070003	None	SERPINB6
PARP10	0.581358638384022	2.49965595553351	9.97443467952168	6.41937763006586e-22	2.94210005287143e-20	38.9819756933625	None	PARP10
LGALS3BP	0.680084851005289	6.34539199609108	9.97424663085955	6.42995150893987e-22	2.94210005287143e-20	38.980356963262	Up	LGALS3BP
CXCL10	1.32108235463212	2.76870784379186	9.97123013849697	6.60194748822152e-22	3.01583042003067e-20	38.9543939501263	Up	CXCL10
MED8	0.379874550754252	3.96538859968823	9.96746271335175	6.82318111614416e-22	3.11177392971737e-20	38.9219757584944	None	MED8
LINC02611	0.328021133186718	0.839861148687257	9.96663739158255	6.87261950143612e-22	3.12918252512929e-20	38.9148751785042	None	LINC02611
SRPX2	0.969387529940199	2.34288110006561	9.96426146655315	7.01693423738537e-22	3.18966172682719e-20	38.8944365421288	Up	SRPX2
AL031283.2	0.341167984089465	0.420505407613168	9.96330537346293	7.07585218163503e-22	3.21118821066555e-20	38.8862128675862	None	AL031283.2
HS3ST3B1	0.546089447124774	0.647330258071567	9.96265866863373	7.11598239135712e-22	3.22413205444621e-20	38.8806506737069	None	HS3ST3B1
AP001269.2	0.911936044474884	1.54440907670263	9.95916113867053	7.33695926057526e-22	3.31883886813057e-20	38.8505736434236	Up	AP001269.2
AC060766.4	0.680994525664498	2.21419496693795	9.95180270231598	7.82433604931581e-22	3.53354649485687e-20	38.7873201209681	Up	AC060766.4
AP005329.2	0.29709745235183	0.613977873940264	9.95129558620479	7.85908299445179e-22	3.54347680337506e-20	38.7829621915727	None	AP005329.2
AC093616.1	0.287831426188221	0.44595146356232	9.94383938236452	8.38799525845079e-22	3.7758213988365e-20	38.7189057969739	None	AC093616.1
IRAK2	0.527643188351413	1.69873551339314	9.9436494420243	8.40192007618116e-22	3.77596971190705e-20	38.7172744779438	None	IRAK2
PSENEN	0.513893323123995	5.4645647717124	9.94208493598079	8.51749192724664e-22	3.82172569931096e-20	38.7038384563209	None	PSENEN
PNKP	0.408996794593659	2.66170422046393	9.93982432806152	8.68727567173367e-22	3.89161926623759e-20	38.6844270452879	None	PNKP
PECAM1	0.494567387768802	2.49215942122711	9.92759477076925	9.66566699082966e-22	4.32293454111599e-20	38.5794706028026	None	PECAM1
ARL4C	0.885855014223174	3.88535377213462	9.92705117410619	9.71160534523106e-22	4.33649721637375e-20	38.5748075629749	Up	ARL4C
RBMS1	0.314921267968097	0.85557885807415	9.92341181808203	1.00247873005887e-21	4.46915638020145e-20	38.5435935674858	None	RBMS1
C1orf143	0.678877341245071	0.792623062411197	9.91738712865471	1.05653965475759e-21	4.70261736718545e-20	38.4919396342379	Up	C1orf143
HLA-C	0.752440782439971	7.93180632738274	9.91601446252992	1.06925572230579e-21	4.75160134901137e-20	38.4801740338145	Up	HLA-C
STAT6	0.40296033575055	1.76987901526685	9.91284263788224	1.09922224782212e-21	4.87696465032135e-20	38.4529918176151	None	STAT6
BCAM	0.497333270621605	2.83889331252335	9.91089623103186	1.11802215789266e-21	4.94720197142999e-20	38.4363144876026	None	BCAM
AC009955.2	0.662600457260481	1.23515144652115	9.91083532485075	1.11861555341616e-21	4.94720197142999e-20	38.4357926663205	Up	AC009955.2
SEC24D	0.329261419078281	0.901150080563934	9.91015478987339	1.12526713421473e-21	4.96870737451192e-20	38.4299622593447	None	SEC24D
ANKRD53	0.449209022982658	0.974826906478386	9.90779138198515	1.14867327669401e-21	5.06400818839676e-20	38.4097163246664	None	ANKRD53
AC007485.1	0.981693401028701	1.27671601730798	9.90305303799465	1.19706369630442e-21	5.26897735359096e-20	38.3691364462656	Up	AC007485.1
TRADD	0.453169379814128	2.68535812803034	9.90052182772262	1.22373656211004e-21	5.37785748038674e-20	38.3474646653371	None	TRADD
SERPINB8	0.440878694594909	1.49716812171071	9.89515102811378	1.28229940188168e-21	5.62631652256899e-20	38.3014943780324	None	SERPINB8
IQCG	0.421593661433977	1.42969163177825	9.89390459731576	1.29628287429128e-21	5.67870040229749e-20	38.2908284388379	None	IQCG
LHFPL2	0.549731603830672	2.16492644998709	9.8930246215479	1.30624611424248e-21	5.71333536645205e-20	38.2832989214662	None	LHFPL2
DNAJC22	0.378864229575591	0.766787169506406	9.89268658639509	1.31009356257957e-21	5.72115386903852e-20	38.2804066535186	None	DNAJC22
MAN1C1	0.664405832838602	1.82214210736852	9.89194045030079	1.31862575560537e-21	5.74937389892992e-20	38.2740228852831	Up	MAN1C1
AL357033.4	0.262881947423584	0.585224798701537	9.89005885971178	1.34038752542519e-21	5.83442259367804e-20	38.2579260115641	None	AL357033.4
OSCAR	0.617384971434438	2.30483158543942	9.88989211441991	1.34233313075548e-21	5.83442259367804e-20	38.2564996266804	Up	OSCAR
PDIA3	0.478863420298116	5.69698043713568	9.88792627879303	1.36548295787911e-21	5.92461368592274e-20	38.2396846713838	None	PDIA3
GUSB	0.490491655130922	3.65536883212465	9.88776919206121	1.3673498137382e-21	5.92461368592274e-20	38.238341122292	None	GUSB
CD164	0.481002851202348	3.58901280299808	9.88475080736426	1.40371656410238e-21	6.07271399554197e-20	38.2125282081238	None	CD164
FAM50B	0.770318902860489	3.14639660551684	9.88290970709669	1.42636813827777e-21	6.16111176866669e-20	38.196786171523	Up	FAM50B
PDIA5	0.472095267344204	1.44203191184244	9.88033935025606	1.45859937919932e-21	6.29054955867733e-20	38.1748123709162	None	PDIA5
TRIP10	0.543220682901863	2.65803197493402	9.8740342590426	1.54075363593113e-21	6.63455681927926e-20	38.1209285031031	None	TRIP10
SERPINA3	0.516074088882668	0.802644110661779	9.8737280406181	1.54485838919616e-21	6.634912050521e-20	38.1183121816388	None	SERPINA3
LINC01273	0.550398877657809	1.0856727276105	9.87367176536757	1.54561391830024e-21	6.634912050521e-20	38.1178313740408	None	LINC01273
ANGPTL6	0.383877229304509	0.961309936969183	9.86989421272895	1.59717653214143e-21	6.84567608081731e-20	38.0855611500812	None	ANGPTL6
RNF19B	0.497639635068536	4.06837882579328	9.86451431148554	1.67356788011445e-21	7.15868943738557e-20	38.0396184451246	None	RNF19B
H2BC9	0.912224225803524	1.67290424667193	9.86439096358654	1.67536117746836e-21	7.15868943738557e-20	38.0385653094995	Up	H2BC9
COL8A1	0.532966848428345	0.541550433147296	9.85930986070271	1.7509123789311e-21	7.47002156872999e-20	37.9951916911763	None	COL8A1
BX539320.1	0.353570910454536	0.508077127558992	9.85683446357388	1.7889334086286e-21	7.62052706921024e-20	37.9740670546004	None	BX539320.1
TMEM54	0.554105392462668	6.18138708087089	9.85410233498536	1.83184864536932e-21	7.79138809747126e-20	37.950756077361	None	TMEM54
H2BC11	0.669992495924964	1.9591570675536	9.85329677696632	1.84469579524658e-21	7.83403379467563e-20	37.9438838361664	Up	H2BC11
RER1	0.366548809178031	3.34403998441878	9.84914618112791	1.91231956143521e-21	8.10881885485521e-20	37.9084815717893	None	RER1
GCK	0.45887225260247	0.861758872419962	9.84760858703194	1.93798998157311e-21	8.20514233966639e-20	37.895369560106	None	GCK
MRPS12	0.455265291328169	4.24255612373909	9.84035091256617	2.06384634108506e-21	8.72469836792943e-20	37.8334993967952	None	MRPS12
CBLN3	0.432208444683237	0.94542377324545	9.83804128468686	2.10557282483669e-21	8.88756529437907e-20	37.8138173974826	None	CBLN3
HERC5	0.638819578452489	1.76341355301163	9.83693086331886	2.12593073548471e-21	8.95987864147987e-20	37.8043559190095	Up	HERC5
TMSB4XP4	0.574754962717234	3.68851345537925	9.83573090261674	2.14814965223392e-21	9.03980430926437e-20	37.7941324007605	None	TMSB4XP4
LINC01358	0.637333194287449	1.46760491242247	9.83472890520516	2.16687929302606e-21	9.10482685090858e-20	37.7855962145572	Up	LINC01358
KDELR2	0.506014767754748	5.24617503854801	9.83428161455692	2.17529237152375e-21	9.126370139985e-20	37.7817858778669	None	KDELR2
LINC01579	0.524033870474844	0.668499908099867	9.83157556034716	2.22688556617075e-21	9.32873600525285e-20	37.7587365455205	None	LINC01579
HSPB1P2	0.468542642572282	1.70920038516669	9.83019378139755	2.25369641787506e-21	9.42683197440692e-20	37.7469687958716	None	HSPB1P2
SLC7A7	0.547275579460951	1.87492367294835	9.82792926731637	2.29832881193573e-21	9.59906532672225e-20	37.7276859965041	None	SLC7A7
ATP5MF	0.39685762785487	6.26600078181345	9.82748200587339	2.3072471895911e-21	9.6218443609164e-20	37.7238778641012	None	ATP5MF
PI4K2B	0.335888302270715	1.18355992377034	9.82552827864358	2.3466084512238e-21	9.77131980873908e-20	37.7072446905503	None	PI4K2B
CCR5	0.529499426331101	0.989479538201418	9.82119306581099	2.43634247539294e-21	1.01297868131083e-19	37.6703453672167	None	CCR5
LINC02636	-0.703133099422276	1.8925053721173	-9.81936771993826	2.47513529248797e-21	1.02756962053155e-19	37.6548124869413	Down	LINC02636
HLA-DMA	0.8637794011837	4.67926676665648	9.81706652217201	2.52491482002364e-21	1.04667140613935e-19	37.6352333751725	Up	HLA-DMA
CYBA	0.725406163112605	3.9668949626231	9.81437467608016	2.58440570906937e-21	1.06973597859452e-19	37.6123348654773	Up	CYBA
LRRFIP1	0.279389208437424	1.33006666667225	9.81386748340994	2.59576947008153e-21	1.07284079258995e-19	37.6080208929382	None	LRRFIP1
EDEM2	0.452464966704277	4.76321441473039	9.81367148887612	2.60017402836441e-21	1.07306439024953e-19	37.6063538883085	None	EDEM2
ITGA7	0.761262067967981	3.47527828082671	9.81232711027952	2.63058644192855e-21	1.08400456733121e-19	37.5949201273344	Up	ITGA7
CCL5	0.88108492951502	2.45456075997543	9.81204095558346	2.63710518975012e-21	1.08508088207585e-19	37.5924865699927	Up	CCL5
SELENOF	0.493216243702219	6.89533898167995	9.81073517811648	2.66705532807973e-21	1.0957809864214e-19	37.5813824615493	None	SELENOF
TTYH3	0.668611319829822	4.53162577922407	9.8080976159468	2.72858450694174e-21	1.11940481677695e-19	37.5589564335473	Up	TTYH3
SIL1	0.41954406094992	3.28707697275814	9.80739212709218	2.74527939026585e-21	1.12388798132152e-19	37.5529587326697	None	SIL1
IL17RC	0.545236608552719	2.55494102398322	9.80729417046571	2.74760545588434e-21	1.12388798132152e-19	37.5521259815173	None	IL17RC
HLA-E	0.622472610739517	7.73651137278261	9.80667247923355	2.76241367778116e-21	1.12828349245138e-19	37.5468409896894	Up	HLA-E
HLA-DRA	1.18844170536086	9.19462852250808	9.80183649490304	2.88033733087829e-21	1.17472083741283e-19	37.5057388330962	Up	HLA-DRA
USP30-AS1	0.658031180494769	1.38293612373221	9.79777060908306	2.98333452583628e-21	1.21494330088822e-19	37.4711935890451	Up	USP30-AS1
EFNB1	0.500718151988195	3.35883321204465	9.79706764176113	3.00150871661877e-21	1.22055495015183e-19	37.4652220039496	None	EFNB1
AMIGO2	0.648233019677112	1.26187358841701	9.79611590877681	3.02628939789956e-21	1.22883277393658e-19	37.4571377056597	Up	AMIGO2
AC022613.1	0.402213686761885	0.774906973241247	9.79510160662129	3.05292251969342e-21	1.23783751915277e-19	37.4485225696248	None	AC022613.1
LTBP1	0.677163418643902	2.0344278178681	9.79200583523099	3.13565535619424e-21	1.2695290359029e-19	37.4222322488234	Up	LTBP1
TMEM140	0.559631617316293	3.90021778428709	9.79131923648601	3.1543033732471e-21	1.27522011482627e-19	37.4164022615424	None	TMEM140
TRAC	0.680167661846249	1.4635082114327	9.78959945886792	3.20149651479747e-21	1.29241808433117e-19	37.4018007712722	Up	TRAC
ARID5A	0.615643489572867	3.40124052673213	9.78197159938393	3.41939591827024e-21	1.37837884229373e-19	37.3370606906157	Up	ARID5A
CNN3	0.657692736265558	7.86705408042162	9.77938933168163	3.49644317678808e-21	1.40739438829148e-19	37.3151526713315	Up	CNN3
MAP3K7CL	0.569727787323975	1.09118660850045	9.7774630744225	3.55503550307629e-21	1.42890819193113e-19	37.2988130646399	None	MAP3K7CL
P2RY6	0.341844152024355	0.643652976977494	9.77555957411724	3.61389164370227e-21	1.45046570104316e-19	37.2826688501011	None	P2RY6
LPIN3	0.439002868078972	0.649752658396761	9.77412217331754	3.65897522678906e-21	1.46644124024299e-19	37.2704793307793	None	LPIN3
TMEM50A	0.378188676009793	5.12770099172163	9.77024232430935	3.7834680785215e-21	1.51415046704404e-19	37.2375839042815	None	TMEM50A
HORMAD2-AS1	0.420479058504268	0.586582824820001	9.76977743735003	3.79866384012917e-21	1.51804445317622e-19	37.2336429977944	None	HORMAD2-AS1
FPGT	0.431277747966168	1.89368442269777	9.76851790953123	3.84013873175109e-21	1.53241398183412e-19	37.222966520699	None	FPGT
SIT1	0.438224625599638	0.655137262773408	9.76816082174118	3.85197871003564e-21	1.53493338152841e-19	37.2199398272704	None	SIT1
ACTN4	0.511029737483495	4.81214723824718	9.76682462488939	3.89660501562326e-21	1.55049151438281e-19	37.2086148894016	None	ACTN4
MBOAT7	0.471021308168003	3.58578670895288	9.76595782656322	3.92582804505603e-21	1.55988480863213e-19	37.2012689566263	None	MBOAT7
ARSL	0.490432156603575	1.47647063108675	9.76117574488439	4.09099912246564e-21	1.62319156610515e-19	37.1607505597285	None	ARSL
GALNT2	0.496433738702277	3.11997547474025	9.76060676475333	4.11110443525385e-21	1.6288418628351e-19	37.1559305973809	None	GALNT2
TRIM22	0.691446553298942	2.64234885260115	9.75782926776291	4.2106641598051e-21	1.6659114868152e-19	37.1324047846735	Up	TRIM22
CD79B	0.316900996080582	0.568294277470766	9.75689334598573	4.24474788208384e-21	1.67700750607392e-19	37.124478512483	None	CD79B
ZBTB42	0.503580946185906	1.30688673618872	9.75486860171453	4.31942224766702e-21	1.70408570322022e-19	37.1073329998799	None	ZBTB42
CD274	0.470765420700956	0.918276452221319	9.75307697859712	4.38658403824043e-21	1.72812744791617e-19	37.0921637676485	None	CD274
CCN4	0.65392384077337	0.812191523818849	9.75094840104413	4.46772378484513e-21	1.75760000566981e-19	37.0741443262523	Up	CCN4
GALNT3	0.373294697297682	0.470251465305483	9.74609350186478	4.65839789905693e-21	1.83001899927026e-19	37.0330562277442	None	GALNT3
DUSP6	0.750593984100397	3.11989172944432	9.74391338530561	4.74662482819041e-21	1.8620446042113e-19	37.0146103806248	Up	DUSP6
HLA-DRB1	1.13837652668165	8.09375334881623	9.74322448396062	4.7748468169811e-21	1.87047384336859e-19	37.0087822642501	Up	HLA-DRB1
ANKRD35	0.766195307806167	2.10727933731297	9.74287125185189	4.78938200509424e-21	1.87205723675265e-19	37.0057940342337	Up	ANKRD35
CCDC153	0.333017488882281	0.697928106866495	9.74279878267764	4.79236946543938e-21	1.87205723675265e-19	37.0051809783255	None	CCDC153
CRB2	0.813355782513071	2.00379006063975	9.74029335824416	4.89679650862307e-21	1.91016328975418e-19	36.98398833182	Up	CRB2
LPAR6	0.572298723650393	2.4725510470476	9.73856540421353	4.9701295004617e-21	1.93605016473805e-19	36.9693744487051	None	LPAR6
AC009902.2	1.09704620412508	2.65066762829223	9.73118096993375	5.29598317305011e-21	2.06009295025621e-19	36.9069436400991	Up	AC009902.2
MCAM	0.60555061771181	2.73334277591046	9.72914076450883	5.38968683275084e-21	2.09361065864087e-19	36.8897012046663	Up	MCAM
GMPPB	0.288781112127949	1.6037959113927	9.72630345578169	5.52273809922983e-21	2.14229787664817e-19	36.8657266808004	None	GMPPB
WWTR1	0.728683359487977	2.47521664372931	9.72374662450862	5.64542300774921e-21	2.18683373245783e-19	36.8441265936546	Up	WWTR1
GNGT2	0.509494983006492	1.77069015297768	9.72343402766588	5.66060653233232e-21	2.18966136252086e-19	36.8414860694716	None	GNGT2
CFI	0.906516926802968	2.59127836555816	9.72153598017574	5.75367189329851e-21	2.22256582982577e-19	36.825454510872	Up	CFI
AC093726.2	0.612653843792645	2.49712726837275	9.71589189026332	6.03946887779686e-21	2.32972511961014e-19	36.7777964150867	Up	AC093726.2
IRF1	0.479759287326587	1.31399779285858	9.71495850109749	6.08806987326143e-21	2.34521570956953e-19	36.7699169696032	None	IRF1
LITAF	0.639484675740442	3.93568571963363	9.71459166282105	6.10727686279432e-21	2.34935606076523e-19	36.7668203645468	Up	LITAF
CD3D	0.752374025990398	1.39325946047161	9.71107440956955	6.29450987032737e-21	2.41803204894153e-19	36.7371344864118	Up	CD3D
C2	0.526672372300622	1.20453468382402	9.71048116563846	6.32664587980144e-21	2.42702020256361e-19	36.7321282558475	None	C2
PRKACA	0.362639356587202	3.69608831331046	9.70864927920946	6.42690912039043e-21	2.46208239875481e-19	36.7166708882745	None	PRKACA
SERPINF1	0.835521720045267	3.49437003806318	9.70828086831912	6.44726249188327e-21	2.46647752685352e-19	36.7135625187088	Up	SERPINF1
HOXA5	0.995901592644095	1.31668497158648	9.70808332708886	6.45820223256961e-21	2.46726422018416e-19	36.7118958530929	Up	HOXA5
GAS6	0.443049241820326	2.8969923429094	9.70706960335102	6.5146319270979e-21	2.48349570658273e-19	36.7033434123258	None	GAS6
CYSTM1	0.543461206407101	4.91954561901424	9.70699913609655	6.51857265823723e-21	2.48349570658273e-19	36.7027489290093	None	CYSTM1
IFI6	1.01428025826086	9.09964550355411	9.70518956238191	6.620582613144e-21	2.51890495202002e-19	36.6874839173008	Up	IFI6
TTC38	0.508520633388049	2.90439476779705	9.70435310697781	6.66826881346537e-21	2.53357726436645e-19	36.6804285541561	None	TTC38
XAF1	0.447524348683131	0.718694775644177	9.69929981717431	6.9636837137783e-21	2.64220425500654e-19	36.6378145658726	None	XAF1
GPX1	0.550698408726893	8.85886915056876	9.6987381306936	6.9973105366077e-21	2.65134110291599e-19	36.6330789343246	None	GPX1
SLC35G2	0.534366666576022	2.0286500091905	9.69483127681714	7.23569975350916e-21	2.73793358247907e-19	36.6001455603546	None	SLC35G2
TMEM53	0.320374240376542	2.18491050688992	9.69300086684171	7.35014041493094e-21	2.77745305965023e-19	36.5847192785964	None	TMEM53
TPM3	0.364678599805108	3.62515807191894	9.69252812460359	7.37998751166599e-21	2.78494256995939e-19	36.5807354680922	None	TPM3
ZDHHC18	0.34521906450831	2.15445655278693	9.68316602847859	7.9964501106543e-21	3.01316130477701e-19	36.5018708230062	None	ZDHHC18
IER5	0.53474214928169	3.31853162436691	9.68302004804814	8.00645583252478e-21	3.01316130477701e-19	36.5006415615461	None	IER5
AC007098.1	0.535969207415397	1.36515971657439	9.6802704023375	8.19725597884301e-21	3.08079279507964e-19	36.4774901368821	None	AC007098.1
B9D2	0.537523499120768	3.59899172877438	9.67786974208221	8.36752046304062e-21	3.14053396406068e-19	36.4572811222637	None	B9D2
BTBD19	0.446409177988126	1.28412285485897	9.67578412681709	8.51828315544266e-21	3.1928042693558e-19	36.4397272386537	None	BTBD19
TXLNB	0.495795560770296	0.774798103563579	9.67503620855115	8.5730011735269e-21	3.20898294600453e-19	36.4334329666113	None	TXLNB
IL13RA2	1.27622178714199	2.40899917587313	9.67472183503629	8.59610473536379e-21	3.21330030847906e-19	36.4307873954112	Up	IL13RA2
TNFRSF10C	0.413984775870653	0.956146230685977	9.67381285337516	8.6632542823088e-21	3.23404871554899e-19	36.423138335763	None	TNFRSF10C
PYROXD2	0.390246709301256	0.963240388899188	9.67346869556193	8.68881384917049e-21	3.23923645432028e-19	36.4202423962955	None	PYROXD2
CSTA	0.758213382181265	1.64547647430732	9.6726355662491	8.75099775037704e-21	3.25804573081732e-19	36.4132322923948	Up	CSTA
AP000280.1	0.496058366209317	0.725934486995383	9.67238853270528	8.76952071894166e-21	3.26057119742819e-19	36.411153793515	None	AP000280.1
DOK1	0.477029345867774	3.26995680001925	9.67053949928581	8.90940373646178e-21	3.30815213070173e-19	36.3955975993448	None	DOK1
TIGAR	0.489711715201056	2.93306089201161	9.66946881929816	8.99141149955357e-21	3.33414503322565e-19	36.3865908279645	None	TIGAR
CD7	0.341127218725732	0.704587718043152	9.66638700424307	9.23165977611996e-21	3.41866824829274e-19	36.3606701643894	None	CD7
TEAD2	0.666442877350367	2.54495631118555	9.66304354585759	9.4995043164197e-21	3.51317220884475e-19	36.33255586636	Up	TEAD2
PDGFD	0.668634330668778	1.17609667693724	9.66204307068946	9.58113942667932e-21	3.53397117187937e-19	36.324144540844	Up	PDGFD
SRPRA	0.420584237107292	4.29039011517234	9.66204242794833	9.58119209485549e-21	3.53397117187937e-19	36.3241391373167	None	SRPRA
ERMAP	0.431043129254903	2.27064565544305	9.66158085121706	9.61908929896613e-21	3.54324384866691e-19	36.3202587295049	None	ERMAP
AC026401.3	0.745028192639033	4.2039455060553	9.66020706024745	9.73276411938124e-21	3.58036808810191e-19	36.3087102932413	Up	AC026401.3
LRRC61	0.73278234794443	1.48918037110372	9.65847590514676	9.8779069131694e-21	3.62895484929057e-19	36.2941595172646	Up	LRRC61
CLEC7A	0.559464680040092	1.46216891299341	9.65645434427167	1.00501149562228e-20	3.68734336584059e-19	36.2771702867366	None	CLEC7A
SELENON	0.595997468480466	5.63269118676702	9.65450700095821	1.02188134430267e-20	3.74429188082617e-19	36.2608073047152	Up	SELENON
HSPB11	0.37201148913182	2.66569983270335	9.65168628379958	1.04681608638928e-20	3.83060210584662e-19	36.2371099972966	None	HSPB11
DYRK3	0.369330008021635	1.18960288420231	9.65000857546771	1.06193181172521e-20	3.87821957503029e-19	36.2230177589857	None	DYRK3
MUL1	0.427004256655063	4.96193011148828	9.64993258640184	1.06262155130628e-20	3.87821957503029e-19	36.2223795175308	None	MUL1
SLC66A1	0.393443278151993	3.66119282087525	9.6461632595608	1.09739814380974e-20	3.99988662023249e-19	36.1907252150607	None	SLC66A1
HSPB7	0.44071274959205	0.830337509055884	9.64599109680688	1.09901321206942e-20	4.00052332267577e-19	36.1892796369706	None	HSPB7
RP11-524D16__A.3	1.10806834757747	2.70891159561418	9.64508790850487	1.10752474733053e-20	4.02622936287412e-19	36.1816962627653	Up	RP11-524D16__A.3
MYADM	0.593823347034038	3.7564895612672	9.64420779614691	1.11588166015647e-20	4.05130682734454e-19	36.1743071522649	Up	MYADM
CD69	0.559632026498315	1.06510936177837	9.64365534123591	1.1211592700319e-20	4.06204840446707e-19	36.169669195832	None	CD69
SIGLEC9	0.646498487013304	2.01101075118625	9.64359206083489	1.12176536553116e-20	4.06204840446707e-19	36.1691379584354	Up	SIGLEC9
CHAF1B	0.448561638221994	1.05250763626681	9.63884002536547	1.16822016144191e-20	4.22475869321454e-19	36.1292522174109	None	CHAF1B
CALU	0.626616533882627	4.76151256782995	9.63774346682738	1.17920774335551e-20	4.25560370769673e-19	36.1200504579365	Up	CALU
WDR1	0.439564237992079	4.2028610833465	9.63768327729679	1.17981380245067e-20	4.25560370769673e-19	36.1195454008851	None	WDR1
TMEM230	0.410614698442283	5.48464208677301	9.63691631126912	1.18756360322214e-20	4.27800149363057e-19	36.1131099109957	None	TMEM230
SHFL	0.536436796323373	2.69885510633364	9.63322384789366	1.22558598546315e-20	4.40925196376342e-19	36.0821324230017	None	SHFL
MXRA8	0.608965867490954	3.47337226909951	9.63285137190082	1.22948783177385e-20	4.41756727550929e-19	36.0790080745769	Up	MXRA8
PSEN2	0.396153250158851	2.86024364773638	9.63171216445628	1.24149809078649e-20	4.45495710251989e-19	36.0694529052932	None	PSEN2
SPRY4	0.921269156558397	2.19408717524792	9.63103265687494	1.24871718381919e-20	4.47508013721217e-19	36.0637538998527	Up	SPRY4
ITGA3	0.605718497076378	1.57682739841874	9.62874675880417	1.27330932763929e-20	4.55733160642445e-19	36.044584373337	Up	ITGA3
AL353597.2	-0.746582229273161	1.44198022768163	-9.62765433065451	1.28523079655849e-20	4.59407981256314e-19	36.035424485456	Down	AL353597.2
FAM181A-AS1	0.584479004714922	1.20137185342788	9.61744825219276	1.40209068074581e-20	4.99951251966628e-19	35.9498854039636	None	FAM181A-AS1
IL2RG	0.508551648402152	1.24424490984674	9.61743458725112	1.40225399755888e-20	4.99951251966628e-19	35.9497709212197	None	IL2RG
TMEM107	0.419699998123805	2.73678703783286	9.61706073658414	1.40672940182324e-20	5.00903877003061e-19	35.946638906254	None	TMEM107
GMPR	0.923511353407664	3.82333937440655	9.61613796545332	1.41783667182412e-20	5.04212493255355e-19	35.9389085830691	Up	GMPR
PARVG	0.364015754239742	0.953220336681551	9.614398076693	1.43901643782405e-20	5.11090058109019e-19	35.9243345444869	None	PARVG
GBGT1	0.424085639785967	1.53665517997642	9.61383976989738	1.44587896074788e-20	5.12871548605514e-19	35.9196583527626	None	GBGT1
LILRA2	0.398268948357666	0.993595659753627	9.60416888207393	1.57003023100864e-20	5.56199230051452e-19	35.8386906375657	None	LILRA2
CYTIP	0.446980795998901	1.12191673076214	9.6029326538035	1.58664351408473e-20	5.61368623696679e-19	35.8283449658537	None	CYTIP
PARP14	0.508472462059329	1.63061939783632	9.60219243144115	1.59667439497317e-20	5.64198914071054e-19	35.8221507178878	None	PARP14
CORO1A	0.569829732507676	3.53496929471378	9.60009897330147	1.62538468203583e-20	5.7361415703765e-19	35.8046344156044	None	CORO1A
ATP6V0B	0.402397517452627	5.33965581078688	9.59963557773844	1.63180865396271e-20	5.75150425826906e-19	35.8007574987327	None	ATP6V0B
ARHGAP9	0.397442985699337	1.26492336284932	9.59776939960817	1.65793484491891e-20	5.83618281150543e-19	35.7851458761997	None	ARHGAP9
NCF1C	0.554008832642965	1.7560310506038	9.59470667696125	1.70171377525476e-20	5.98270865745896e-19	35.7595294432413	None	NCF1C
MAGOH	0.427126489150483	5.13713622539223	9.59380493433681	1.71482032981542e-20	6.02116559295746e-19	35.7519884938179	None	MAGOH
CLEC2B	0.560728334850632	1.74367044857722	9.59303747094917	1.72605394361391e-20	6.05295735226424e-19	35.7455708938168	None	CLEC2B
LTF	1.45982734387644	1.957034994161	9.58941418494521	1.78008189813597e-20	6.23091510491022e-19	35.7152778623256	Up	LTF
AC060766.7	0.461396718254411	1.17516375895895	9.58933461351461	1.78128702862343e-20	6.23091510491022e-19	35.7146126900531	None	AC060766.7
GRIK1	0.79985165564274	1.53331457613093	9.58854326340523	1.79331632861035e-20	6.2651028567074e-19	35.7079976758336	Up	GRIK1
RUNX1	0.300789816409564	0.475737972522096	9.58660347359463	1.8231446375367e-20	6.36130894006839e-19	35.691784421518	None	RUNX1
GAS8	0.353926107547585	1.92671359555561	9.5850749235363	1.84699519112629e-20	6.43644221309179e-19	35.6790101541502	None	GAS8
KIAA1522	0.512937205765754	1.6589216627755	9.5826257972215	1.88585603751578e-20	6.56362977267709e-19	35.6585457255909	None	KIAA1522
AL512329.2	1.07377709448551	2.83189470819455	9.58180256839277	1.89909948837064e-20	6.60145046182806e-19	35.651667868721	Up	AL512329.2
MIR22HG	0.511386399490504	2.40736932482114	9.58139562488821	1.90568007003324e-20	6.6160447831379e-19	35.6482681289541	None	MIR22HG
NIBAN1	0.532318925486012	1.12070793098816	9.58120055238651	1.90884254586888e-20	6.61767417120035e-19	35.646638467753	None	NIBAN1
AC061992.2	0.551885412347675	0.962620450406023	9.58096561861034	1.91265814870003e-20	6.61767417120035e-19	35.6446758334411	None	AC061992.2
NAGA	0.508596691425043	3.60420761264739	9.58081800485322	1.91505943640106e-20	6.61767417120035e-19	35.6434426882094	None	NAGA
PLOD2	0.534867720702471	2.1945929323198	9.58077987804697	1.9156801446119e-20	6.61767417120035e-19	35.6431241843871	None	PLOD2
TXLNA	0.486643917317048	3.68682553203295	9.58062062194952	1.91827500610039e-20	6.61840621359406e-19	35.6417938006762	None	TXLNA
CCDC102A	0.523291807745877	2.23094344838384	9.58009422044073	1.92687681161832e-20	6.63983580221925e-19	35.637396498987	None	CCDC102A
CD2	0.682422527991172	1.14450373171017	9.57880059820035	1.94817832146221e-20	6.70492003721084e-19	35.6265909828072	Up	CD2
FAM183A	1.12160434019605	1.37560769903891	9.57848859692317	1.95335073941629e-20	6.71440141541437e-19	35.6239850273825	Up	FAM183A
RCAN1	0.617996869105055	3.45363178706371	9.57757526745954	1.96857044937943e-20	6.75516812570753e-19	35.6163569139867	Up	RCAN1
ADPRHL2	0.445570615320776	5.84262273919371	9.57748536291715	1.97007495565028e-20	6.75516812570753e-19	35.6156060622969	None	ADPRHL2
SLC8B1	0.390637494079975	1.79107316891716	9.57680419169393	1.9815110880781e-20	6.78600357093478e-19	35.6099173281042	None	SLC8B1
SLC30A7	0.299708279462766	1.14536900367144	9.56582015429329	2.17527034594527e-20	7.44038898870491e-19	35.5182273502752	None	SLC30A7
ABI3	0.731763804661768	3.52603051119068	9.56443935228251	2.20091957511136e-20	7.518861042945e-19	35.5067066295808	Up	ABI3
SH3BGR	0.623710709480194	5.06425627674014	9.56003488240578	2.28475467345048e-20	7.79567276417857e-19	35.4699663225117	Up	SH3BGR
PRXL2C	0.390343367188958	2.6871170819158	9.55530381065619	2.37833341993896e-20	8.10501011109015e-19	35.4305158607458	None	PRXL2C
DOK3	0.449418972237859	1.45312687621963	9.55219750340767	2.44183029755598e-20	8.31120032896076e-19	35.4046216580166	None	DOK3
AC002398.2	0.480835800246767	0.805584809351498	9.54796778356444	2.53099997651749e-20	8.6041607524843e-19	35.3693728990039	None	AC002398.2
LGALS9	0.626376691217493	2.64334557059888	9.54720736637097	2.54736963779753e-20	8.64922302202795e-19	35.3630371425769	Up	LGALS9
RELB	0.508557538387371	2.38245563839037	9.54669317462133	2.55849816258209e-20	8.67640146123991e-19	35.3587531396706	None	RELB
SCIMP	0.421565609809697	1.02573992635496	9.54629712091891	2.56710268600305e-20	8.69496463427424e-19	35.3554535259942	None	SCIMP
SLFN12	0.370334434243764	0.846921675120587	9.54088913094397	2.68750398990992e-20	9.09168523943459e-19	35.3104086736353	None	SLFN12
KCNE3	0.432242381880555	1.3109198757482	9.54012653069923	2.70492637729578e-20	9.13949211715487e-19	35.3040582871165	None	KCNE3
DDOST	0.478078392428664	6.28616234618609	9.5386570492389	2.7388143977685e-20	9.23520969337555e-19	35.2918225835472	None	DDOST
HEBP1	0.582858465757343	3.09175786055758	9.53861004746155	2.73990523055428e-20	9.23520969337555e-19	35.2914312446336	None	HEBP1
GIMAP2	0.607311236699929	3.01121852050557	9.53589439807099	2.80366735454462e-20	9.43867358849968e-19	35.2688230996694	Up	GIMAP2
CYB5R1	0.488764252102567	3.44582074039685	9.53516858005738	2.82095678286119e-20	9.48237094881535e-19	35.2627813912908	None	CYB5R1
GAPT	0.47868878402595	0.915019088960554	9.53494787982097	2.82623491272676e-20	9.48237094881535e-19	35.2609443516586	None	GAPT
TMEM100	-1.03372349270603	4.84110911723889	-9.53492053358127	2.82688958940704e-20	9.48237094881535e-19	35.260716732363	Down	TMEM100
COL8A2	0.651179937346562	1.5738167681918	9.52748422556492	3.01060946938632e-20	1.00864496263855e-18	35.1988381536301	Up	COL8A2
IFIH1	0.590648085860947	2.00518353545095	9.52730877175904	3.01508410136423e-20	1.00892705820831e-18	35.1973786182177	Up	IFIH1
FERMT3	0.664216438653571	3.24700455918886	9.52679650071923	3.02818639017904e-20	1.01077416495065e-18	35.1931173409134	Up	FERMT3
TFRC	0.58997121375721	2.58631722160431	9.52670391501678	3.03056045491859e-20	1.01077416495065e-18	35.1923471941498	Up	TFRC
SEPTIN6	0.447308855884211	1.68641315625553	9.52666644208388	3.03152185282599e-20	1.01077416495065e-18	35.1920354882569	None	SEPTIN6
CD302	0.50553139462366	1.43460112785884	9.52171398840696	3.16127670391888e-20	1.0527733713986e-18	35.1508483390132	None	CD302
PRKD2	0.419519018906488	2.27806218441641	9.52105355158729	3.17899096988959e-20	1.05740473290675e-18	35.1453570310775	None	PRKD2
WDR78	0.364653427416511	0.65562961999493	9.51862849173619	3.24488374728709e-20	1.07803111479847e-18	35.1251959528926	None	WDR78
CGNL1	0.441042399788276	1.48067810831756	9.51688076005681	3.29320979680776e-20	1.09277907881169e-18	35.1106683471747	None	CGNL1
EN1	0.732873936363789	0.928337901600165	9.51223474147985	3.42517072901796e-20	1.13521111966283e-18	35.0720592322282	Up	EN1
FOXJ1	1.05757002757001	3.03065440996312	9.51009348589733	3.48773969392737e-20	1.15457070630678e-18	35.0542698782214	Up	FOXJ1
AC025154.2	0.349214403440619	0.437739240160357	9.50964848834362	3.50088427067819e-20	1.15754237778353e-18	35.0505732599673	None	AC025154.2
ANGPT1	0.459661325686273	0.733232874890224	9.50727965701779	3.57168656666234e-20	1.17954842690226e-18	35.0308974561262	None	ANGPT1
MRPL20	0.3747798979999	5.08962598452868	9.50456379142696	3.65460853457441e-20	1.20549996958753e-18	35.0083437088904	None	MRPL20
OSTF1	0.523183626023116	5.75141787750709	9.50404149012072	3.67077297789186e-20	1.20939559534957e-18	35.0040068474738	None	OSTF1
CCDC61	0.351727637157596	2.33018519045056	9.50198977534279	3.73495904850586e-20	1.22815109004635e-18	34.9869724455487	None	CCDC61
NEXN	0.434761283993493	1.09724036541769	9.50193956211817	3.73654378587589e-20	1.22815109004635e-18	34.9865555841827	None	NEXN
VRK2	0.426820939007818	1.20816857040463	9.50089100744985	3.7697889699529e-20	1.23761369800794e-18	34.9778510487122	None	VRK2
HLA-DOA	0.899002150830084	2.57032859369756	9.50064026371764	3.77778230311334e-20	1.23877362085797e-18	34.9757696172218	Up	HLA-DOA
TCTN2	0.440120943354615	2.00407946930416	9.50000387718634	3.79814482297782e-20	1.24398200841257e-18	34.9704871396735	None	TCTN2
OR52K3P	0.570527539533097	1.13510303847215	9.49824390040622	3.85502694087738e-20	1.26112506779656e-18	34.955879429756	None	OR52K3P
HCP5	0.691648116701184	2.18447322794463	9.49656568635426	3.91005235224943e-20	1.27762110625148e-18	34.9419522551576	Up	HCP5
NDUFA3	0.39059497747951	5.06747830967829	9.492590612725	4.04351140365782e-20	1.31967668302224e-18	34.9089713233448	None	NDUFA3
PEAK3	0.390290542464984	1.00694765792116	9.49143030382813	4.08331167716676e-20	1.33110209532429e-18	34.8993462869953	None	PEAK3
OSTC	0.474024626487939	5.72676887071897	9.49127546901914	4.08865200411731e-20	1.33128043097719e-18	34.8980619630995	None	OSTC
MICA	0.528370763777811	2.36592101882193	9.48924680896333	4.15926406317211e-20	1.35268618373e-18	34.8812360986838	None	MICA
SOCS2	0.657545129398425	1.38139402141454	9.48700782399091	4.23860018003909e-20	1.3768758058527e-18	34.8626689471257	Up	SOCS2
RCOR2	-0.91591330329477	4.49733964679752	-9.48569514087598	4.28580904109776e-20	1.39058481667581e-18	34.8517848503273	Down	RCOR2
GSX2	0.728747398179878	0.909319247846306	9.48450323306053	4.32912544530849e-20	1.40300035143522e-18	34.8419031493372	Up	GSX2
SLC16A4	0.684153132820977	2.76521831310023	9.48395545428374	4.34917807089686e-20	1.40785631399871e-18	34.837362018096	Up	SLC16A4
MGAT4B	0.38432600756776	3.36398034566636	9.48130084219286	4.44766705587687e-20	1.43806175564522e-18	34.8153578813611	None	MGAT4B
MYO1F	0.450264411350989	1.37025851369929	9.47907378871422	4.53199529936662e-20	1.46362369121638e-18	34.7969013895681	None	MYO1F
HLA-DMB	0.76131696819707	2.84729804979085	9.47367663875364	4.74298865297465e-20	1.52998567767384e-18	34.7521866665656	Up	HLA-DMB
LCP2	0.45232529228775	1.46156902073166	9.47259329052928	4.78649883062005e-20	1.5422299132441e-18	34.7432135874672	None	LCP2
PDGFB	0.499582400831645	3.15346749532226	9.46977667036782	4.90148120473814e-20	1.57744772862569e-18	34.7198879304401	None	PDGFB
BAALC-AS1	0.547014545485791	1.67724324526767	9.4684223911051	4.95773675883145e-20	1.59370579559936e-18	34.7086744280942	None	BAALC-AS1
SOCS2-AS1	0.500954326142518	0.897530875327593	9.46687844634322	5.02265150107132e-20	1.61270662185844e-18	34.6958919699648	None	SOCS2-AS1
CST7	0.66335272049294	2.0277992149329	9.46664977857752	5.03233710246964e-20	1.61395070073893e-18	34.6939989433521	Up	CST7
AC025171.3	0.654914303779205	1.35403594714253	9.46312174560702	5.18413937059569e-20	1.66071841844204e-18	34.6647965120931	Up	AC025171.3
AL441992.2	0.493670263144102	3.41794689883232	9.46271447429987	5.20195270469833e-20	1.66450500484207e-18	34.66142595517	None	AL441992.2
RALB	0.41193921785939	4.48134667860426	9.46008891444507	5.31825457286251e-20	1.69976067326448e-18	34.6396995963179	None	RALB
TMEM147	0.439155300406841	6.16291977065734	9.45948595089237	5.34532508568352e-20	1.70644895321579e-18	34.6347107532996	None	TMEM147
CDC42	0.437403652466181	5.88368643550758	9.45709105902513	5.45420011147892e-20	1.73920727779811e-18	34.6148981090075	None	CDC42
DNALI1	0.656457062994064	3.18463196324709	9.45463137382749	5.56830765376645e-20	1.77355707311593e-18	34.5945534023064	Up	DNALI1
ATF5	0.511665786471106	3.72784171441451	9.45307193231263	5.64187364698139e-20	1.79392349337149e-18	34.5816569306317	None	ATF5
TNFRSF10D	0.421658980737847	1.1925130088264	9.45290075115968	5.65000746318597e-20	1.79392349337149e-18	34.5802413729299	None	TNFRSF10D
TMEM165	0.420071146937462	2.52328553199496	9.45286668301001	5.65162762547726e-20	1.79392349337149e-18	34.5799596536329	None	TMEM165
TCTEX1D1	0.820293026872732	1.01489071584914	9.44978167465571	5.8002639081701e-20	1.83900148156982e-18	34.5544520315003	Up	TCTEX1D1
FCGR3A	1.04674062196627	4.71658025542028	9.44826650381761	5.87467673547568e-20	1.86047060035463e-18	34.5419265349934	Up	FCGR3A
ARNTL2	0.340031325957797	0.816355570103528	9.44754457744409	5.91046376696312e-20	1.86967221712567e-18	34.5359591068043	None	ARNTL2
OTX1	0.541911315711418	0.695815250938432	9.44726249793297	5.92450550043388e-20	1.87198197689477e-18	34.5336275376216	None	OTX1
CRTAC1	-0.934086437864693	3.69435317534361	-9.44682709888768	5.94624428103787e-20	1.87671578024484e-18	34.5300287873656	Down	CRTAC1
RRAS	0.506722537553952	5.75499341166479	9.44364488949186	6.10754446682351e-20	1.92543632260563e-18	34.5037303580433	None	RRAS
SLC39A1	0.470586829209332	5.20694298242881	9.44141409064992	6.22319646499326e-20	1.95967186642543e-18	34.4852985940752	None	SLC39A1
SPA17	0.469847774542181	1.37671241708816	9.4383949215727	6.38318222355342e-20	2.00777466678338e-18	34.4603582658708	None	SPA17
JUP	0.508373354044279	2.3905224535177	9.43775075204013	6.41784060064649e-20	2.01639258871443e-18	34.4550377853356	None	JUP
RSPH9	0.350750698047207	0.940948701087434	9.43734452594665	6.43979264424925e-20	2.02100340001558e-18	34.4516827266142	None	RSPH9
HCLS1	0.722788367179377	3.2039020212454	9.43687337933408	6.46534610683247e-20	2.02673276265423e-18	34.4477916208312	Up	HCLS1
ARSJ	0.536741235492117	0.952669675025403	9.42822635568709	6.95257957684996e-20	2.17701178317284e-18	34.3764038098457	None	ARSJ
RBM47	0.317716598237567	0.632291548891734	9.42583553354547	7.09359888162512e-20	2.21866683939477e-18	34.3566745219258	None	RBM47
CD276	0.558184407271881	3.3145092858332	9.42286844767047	7.27255409240839e-20	2.27208006032115e-18	34.332195144375	None	CD276
HLA-DPA1	1.00422412499902	3.93387333820688	9.42262982041697	7.28713933225392e-20	2.27407873948337e-18	34.3302266503324	Up	HLA-DPA1
SOX8	-0.965724283467464	6.61764342221265	-9.42234021898282	7.30487911457389e-20	2.27705625733081e-18	34.327837708863	Down	SOX8
SNAI1	0.640408228320002	1.53829365534949	9.41936655347575	7.48952674935493e-20	2.33199681543256e-18	34.303310976323	Up	SNAI1
LINC01995	0.535777693836597	0.858488567140616	9.41525829765875	7.75225439121369e-20	2.41109869497838e-18	34.2694358576102	None	LINC01995
CCDC9	0.389639155140626	2.8092031721051	9.41137635939584	8.00888998678626e-20	2.4881309898546e-18	34.2374372029572	None	CCDC9
TMSB4XP1	0.88361824358265	5.35016762261248	9.41085640040152	8.04389759492802e-20	2.49621465700034e-18	34.2331519655654	Up	TMSB4XP1
UBE2F	0.296838205235396	2.94029752106023	9.4105692797164	8.06329366951106e-20	2.49944105331473e-18	34.2307857402558	None	UBE2F
GBP3	0.875143515670118	2.37081179606514	9.4048345906176	8.46054351713497e-20	2.61965591577376e-18	34.1835364074847	Up	GBP3
NUDT16P1	0.308823650282443	0.790187961036387	9.40192519150735	8.66943325195382e-20	2.68134564743614e-18	34.1595736312808	None	NUDT16P1
GAB3	0.327203625334661	1.04952091610242	9.40171489887477	8.6847283639482e-20	2.68308838242822e-18	34.157841810232	None	GAB3
PDLIM3	0.513757830437891	1.49166906612446	9.39791386994007	8.96584040990188e-20	2.76685835049572e-18	34.1265443172847	None	PDLIM3
EVC	0.43680772083835	0.763378498854868	9.39731694255693	9.01079871880478e-20	2.77764621105532e-18	34.1216301213424	None	EVC
CD180	0.36149710710723	0.756088326643652	9.39610845770122	9.10250202564429e-20	2.80280367250825e-18	34.1116820155821	None	CD180
PAMR1	0.79671427354143	2.89050240843841	9.38483066807435	1.0004116123243e-19	3.0770135238865e-18	34.0188915838486	Up	PAMR1
FCGRT	0.531043480733916	4.88163963350399	9.38299208360897	1.0159264971444e-19	3.12127682872661e-18	34.0037722901282	None	FCGRT
FABP5P1	0.547265260429968	1.08681361828417	9.38043554277726	1.03789668781088e-19	3.18525332676899e-18	33.9827527559203	None	FABP5P1
KCNE4	0.675355535302284	1.80703016932954	9.37999252421702	1.0417514207362e-19	3.19355452091911e-18	33.9791107610843	Up	KCNE4
CFH	0.4763284653089	1.02852763339946	9.3741798255716	1.09366122854954e-19	3.34899084473373e-18	33.9313375168961	None	CFH
DTX3L	0.572880583580376	2.49636642941098	9.37109019992424	1.12228741476043e-19	3.43286460986301e-18	33.9059537844914	None	DTX3L
SPATA33	0.277294609225582	1.29063854093372	9.36933782297389	1.13885220079624e-19	3.47970088282891e-18	33.8915594516082	None	SPATA33
SHC1	0.537329709326261	3.47596387974155	9.3676089950596	1.15543164828228e-19	3.52647896696616e-18	33.8773605678213	None	SHC1
BCL7B	0.341990593445751	4.38137011209679	9.36431817073475	1.18765403136519e-19	3.62084556170547e-18	33.8503385159412	None	BCL7B
GPSM3	0.648085491009084	4.63752936411054	9.35991920807846	1.23212083205826e-19	3.75229429710375e-18	33.8142284923903	Up	GPSM3
C21orf62	0.877084837734082	2.165577437761	9.35869072147651	1.24483086229498e-19	3.78684910946119e-18	33.8041464562633	Up	C21orf62
HLA-A	0.676329908165649	8.25042196141509	9.35697090914565	1.26284262086956e-19	3.83743883501435e-18	33.7900338688726	Up	HLA-A
BX470102.1	0.640543082812177	1.74048751502001	9.35084777509509	1.3290916065434e-19	4.03433773553404e-18	33.7398041991154	Up	BX470102.1
ZNRF2	0.387589151154083	2.01080904438379	9.34896319350479	1.35016615119472e-19	4.09383348070765e-18	33.7243495387887	None	ZNRF2
SDC4	1.1131094278693	4.91497668644136	9.34877813958163	1.35225329755473e-19	4.09569063100165e-18	33.7228321177863	Up	SDC4
SEPHS2	0.379151586623154	4.89873566993494	9.34815163239332	1.35934316363939e-19	4.11267941469722e-18	33.7176950008781	None	SEPHS2
SEL1L3	0.652736166054003	1.25925572879793	9.34307017302523	1.41822443978954e-19	4.28615512412565e-18	33.6760387177538	Up	SEL1L3
ARPC3	0.355521605107855	5.99661690525946	9.34138353356131	1.4383213067953e-19	4.34216695379703e-18	33.662215978702	None	ARPC3
CD300LF	0.541796295843544	1.4893168510316	9.33990779082757	1.45613646692416e-19	4.39117635530418e-18	33.6501231941856	None	CD300LF
TRIM21	0.5937580661394	3.85735844100653	9.33729978993041	1.48815623857496e-19	4.48286891216714e-18	33.6287558368802	Up	TRIM21
C1QTNF2	0.404419375451511	1.19119550376948	9.33449950569437	1.52331340198166e-19	4.58380351317862e-18	33.6058181813104	None	C1QTNF2
AC080038.4	0.325881844020941	0.622151903414889	9.33326665111355	1.53905134670397e-19	4.62614849603419e-18	33.5957213052663	None	AC080038.4
SEC61G	0.98536670456984	6.0645279382613	9.33140556260322	1.56311451303335e-19	4.6933991875663e-18	33.5804812287208	Up	SEC61G
FZD2	0.623690640043717	2.34946936476384	9.3292267248784	1.59175988211938e-19	4.77424826846475e-18	33.5626421220542	Up	FZD2
AC022034.1	0.564121791773349	0.84262853974179	9.32698371774739	1.62179200508497e-19	4.85907779387593e-18	33.544280960943	None	AC022034.1
ANKRD45	0.537842235034281	1.18421005108649	9.32529106303595	1.64482625029152e-19	4.91962218789805e-18	33.5304271975943	None	ANKRD45
AC024451.2	0.301592494454559	0.768951217448849	9.32523882617731	1.64554223826503e-19	4.91962218789805e-18	33.5299996885003	None	AC024451.2
WIPF3	0.61462028972196	1.31779714413487	9.32301967834179	1.67624592464818e-19	5.00602734528801e-18	33.511839762739	Up	WIPF3
CTSC	0.466363840109544	1.25596851794768	9.32160867644629	1.69606263695008e-19	5.05976838653614e-18	33.5002948478959	None	CTSC
KLRC2	-1.32321901422133	3.65609240566599	-9.31995640335786	1.71956295511455e-19	5.12437140722655e-18	33.4867775353268	Down	KLRC2
GZMH	0.665049281582152	1.33895841490155	9.31812451812136	1.74599501423795e-19	5.19756329318807e-18	33.47179295238	Up	GZMH
IFT57	0.408794854332923	3.44733300239276	9.31790582810316	1.74917723120221e-19	5.20146128687476e-18	33.4700042471189	None	IFT57
AC104574.2	0.309910513861621	0.303724352207734	9.31697326970702	1.76281173560275e-19	5.23639926680543e-18	33.4623770437988	None	AC104574.2
CTHRC1	0.846307034826691	2.11828402956259	9.31416152108105	1.80456135104263e-19	5.35443937439773e-18	33.4393838673728	Up	CTHRC1
PTCHD1-AS	0.33552931276643	0.698419310230213	9.31403883467943	1.80640516087372e-19	5.35443937439773e-18	33.4383807158448	None	PTCHD1-AS
LAT2	0.600729579225956	2.47383619722341	9.31186230671731	1.83942731344022e-19	5.44650897691777e-18	33.4205859073865	Up	LAT2
FGR	0.456702274661739	2.10377973075185	9.31022950587328	1.86459190064927e-19	5.51514115533896e-18	33.4072385814413	None	FGR
PODNL1	0.48661139722938	0.596284410602506	9.30802806462908	1.89906083381221e-19	5.61111868067025e-18	33.3892457436385	None	PODNL1
RAP2B	0.357420762185022	2.67779044819841	9.30532306090549	1.94227939140631e-19	5.73271709000201e-18	33.3671416471642	None	RAP2B
RIPK1	0.420788090053221	3.04979330283898	9.2998116441363	2.03337356134224e-19	5.99521414997022e-18	33.3221200120254	None	RIPK1
FSIP1	0.317074613996085	0.797465934818184	9.299645381343	2.03618635853651e-19	5.99714103096426e-18	33.3207621628658	None	FSIP1
ALOX5	0.667490002831888	2.3512281880663	9.29828716153698	2.05930920557433e-19	6.05881926648532e-18	33.309670434202	Up	ALOX5
NCF1B	0.395553393042389	1.02562206793371	9.29772370475519	2.06897785052191e-19	6.08082442543869e-18	33.3050694006606	None	NCF1B
TMEM217	0.296467185212348	0.744992884022793	9.29692697992033	2.08272603450632e-19	6.11476034697447e-18	33.2985639288493	None	TMEM217
SUSD2	0.374283904048135	0.874919108016833	9.2953614964902	2.11000389157407e-19	6.18830497197236e-18	33.2857825815837	None	SUSD2
FAM111A	0.440452123572853	1.65528594335879	9.29325639072169	2.14724294897557e-19	6.29087823468856e-18	33.2685981030239	None	FAM111A
CALHM6	0.821311573156086	2.8630890055426	9.2914058856307	2.18051524076149e-19	6.38162595330977e-18	33.2534944543842	Up	CALHM6
HMGCL	0.342329221927033	2.3892901784422	9.29101551983421	2.18759900777791e-19	6.39561840442354e-18	33.2503086199469	None	HMGCL
IGF2BP2	0.646656533555146	0.839611484713039	9.29050707264483	2.19685972043955e-19	6.41593920877897e-18	33.2461592592333	Up	IGF2BP2
AP001542.3	0.515192422276244	1.37720002373676	9.29021987643928	2.20210777785047e-19	6.42451065357341e-18	33.2438155713195	None	AP001542.3
SHCBP1	0.481356796146769	1.16771202983042	9.28783453140622	2.2461787300221e-19	6.54620860940543e-18	33.2243519165154	None	SHCBP1
VRK3	0.24160942254872	1.31859073996109	9.28720120823023	2.25802584140636e-19	6.57383749677362e-18	33.2191848451924	None	VRK3
GNB2	0.406541765452066	7.09200715883742	9.28672740041952	2.2669294611197e-19	6.59284804744907e-18	33.2153193828945	None	GNB2
AC062021.1	-1.58009362998585	3.77135470313212	-9.28490413506434	2.30151708019544e-19	6.68643675578955e-18	33.200446063099	Down	AC062021.1
CAMKMT	0.320974522689274	1.42552346918632	9.28443434658328	2.31051339134789e-19	6.70555892699022e-18	33.1966141180258	None	CAMKMT
AC092718.4	0.627636423788114	4.34689981770144	9.28334476708889	2.3315127866746e-19	6.75944009781841e-18	33.1877272677887	Up	AC092718.4
SMAGP	0.285733486741326	0.760600255354966	9.28283051721949	2.34148943679895e-19	6.78128546586589e-18	33.1835332105061	None	SMAGP
INPP5D	0.501200138002094	1.80288050904808	9.28111812969373	2.37501618337584e-19	6.87121869552924e-18	33.1695688108096	None	INPP5D
CXorf40A	0.41168580851871	1.55520874684171	9.27755624645753	2.44628448036701e-19	7.07004216001179e-18	33.1405282346353	None	CXorf40A
SAA1	1.27978336314568	1.94276783506748	9.2753881653776	2.49069739325275e-19	7.18547911134618e-18	33.1228557268898	Up	SAA1
SHOX2	0.568307520999894	0.703339606290391	9.27535413984707	2.49140072882061e-19	7.18547911134618e-18	33.1225784025344	None	SHOX2
KIF16B	0.325507123205914	1.13686502677957	9.27468086872823	2.50535831408326e-19	7.21823877752577e-18	33.1170910812958	None	KIF16B
PTPN6	0.536754572365901	2.16334373528142	9.27275908283825	2.54562625860591e-19	7.32665530637518e-18	33.1014297464526	None	PTPN6
TXNDC17	0.369904302034576	3.0664771435614	9.26893886649542	2.62758570333751e-19	7.55471690729771e-18	33.0703048060015	None	TXNDC17
INAFM1	0.585925653346195	5.01323143971389	9.26663570260557	2.67825510127085e-19	7.69243610989623e-18	33.0515446993009	Up	INAFM1
AK2	0.416994964566919	3.37999319702624	9.26248470608108	2.77203196265602e-19	7.95214934480826e-18	33.0177423636343	None	AK2
ABCC3	0.590720509168837	0.747944665835668	9.26238147370253	2.77440509653604e-19	7.95214934480826e-18	33.0169018714044	Up	ABCC3
AC009495.3	0.565696158344128	0.632098145253789	9.26167842686051	2.79062052051282e-19	7.99038085945598e-18	33.0111780310123	None	AC009495.3
CERS1	0.617552558844797	3.9907024043042	9.25691445736575	2.90299902449009e-19	8.30359370815528e-18	32.9724010697202	Up	CERS1
COL5A1	0.499546902007508	0.695033492647471	9.25374302994337	2.98028354410633e-19	8.51588427510381e-18	32.9465953128647	None	COL5A1
LAIR1	0.522169971473964	1.49797910838946	9.24942377578742	3.08882581786178e-19	8.81696282274339e-18	32.911460671067	None	LAIR1
MEIS1	0.297853061285987	0.722043052163515	9.24887994651221	3.10276670142571e-19	8.84766348720714e-18	32.9070378269594	None	MEIS1
GON7	0.407161369899677	4.86299786446341	9.24858088529778	3.11045957005845e-19	8.86050298449264e-18	32.9046057129254	None	GON7
AL445524.1	0.399466408300655	2.39559940332083	9.24455041658979	3.21599810517837e-19	9.15175526365e-18	32.8718338402501	None	AL445524.1
BHLHE40	0.728545069546205	4.16250400430972	9.24250157531771	3.27099902257372e-19	9.2987437925243e-18	32.8551788546524	Up	BHLHE40
JDP2	0.303980930302738	1.79477690731418	9.23893195956628	3.36905888113436e-19	9.56771384096377e-18	32.8261683069735	None	JDP2
STX3	0.380134646753902	1.7315853139661	9.23749567546818	3.40933088132381e-19	9.67219161367595e-18	32.8144979443976	None	STX3
IL18	0.701339448429007	2.81590584773531	9.23628486119733	3.44365096280397e-19	9.75958794295075e-18	32.8046606951299	Up	IL18
PHLDA2	0.788927478792397	1.7211246726732	9.23567364586914	3.4611053425638e-19	9.79905604325862e-18	32.7996952585485	Up	PHLDA2
EYA4	0.354204850838346	0.335450451229677	9.23531816337307	3.47129706073848e-19	9.81790270518845e-18	32.79680747962	None	EYA4
LINC01711	0.653987622868919	1.23841492999627	9.23468850959381	3.48942228312819e-19	9.85094638306951e-18	32.7916926670785	Up	LINC01711
MR1	0.360066108320843	1.12753171633332	9.23466593347901	3.49007389678851e-19	9.85094638306951e-18	32.7915092814424	None	MR1
IL4I1	0.535192545080903	1.22173554897686	9.23137481930617	3.5863657378538e-19	1.01124590866144e-17	32.7647792714951	None	IL4I1
PEPD	0.432261391465115	4.65441366665066	9.22910002829681	3.65445473932766e-19	1.02939985730311e-17	32.7463079927758	None	PEPD
GRN	0.521034828609705	5.90761155622365	9.22832287411344	3.67800861036448e-19	1.03498491534208e-17	32.7399983117607	None	GRN
SSR3	0.407978183214075	4.73131369211716	9.22783574737797	3.69284894892913e-19	1.038109177202e-17	32.7360435594187	None	SSR3
GEMIN7	0.389378577085911	3.65235173292869	9.22309639250057	3.84036395740779e-19	1.07848603188113e-17	32.6975753559768	None	GEMIN7
BATF	0.708871076070654	1.88877598687834	9.22288086960507	3.8472091775569e-19	1.07931704744914e-17	32.6958263700175	Up	BATF
ANXA2R	0.525079798926348	1.77202766194587	9.22089543325043	3.91083959375514e-19	1.09606113902074e-17	32.6797158710048	None	ANXA2R
PFN1	0.445239059489703	8.29452556611082	9.22003476148901	3.93874563517847e-19	1.10276936765571e-17	32.6727329201088	None	PFN1
TRIM5	0.506688448778593	1.85077165916788	9.21986111732386	3.94439965329749e-19	1.10324024139662e-17	32.6713241410819	None	TRIM5
RAB3D	0.436775313870725	1.60746881128726	9.21846936501208	3.99000771067377e-19	1.11487398547538e-17	32.6600335610969	None	RAB3D
ECM2	0.763770874031216	2.06195298134146	9.21756667177735	4.01986795484683e-19	1.12208856862227e-17	32.6527111706843	Up	ECM2
HLA-H	0.77099427354733	5.516703915877	9.21425940104071	4.13117196970948e-19	1.15199970167381e-17	32.6258882493451	Up	HLA-H
GNG11	0.500122749206117	3.32775141593433	9.2140176363244	4.13942706529296e-19	1.15314390482895e-17	32.6239277583486	None	GNG11
FKRP	0.35380893286509	2.04088914893212	9.21264284226637	4.18668109323628e-19	1.16513908500546e-17	32.6127801875093	None	FKRP
ISOC2	0.371600620349172	3.12320588489555	9.21101454035959	4.24333994668725e-19	1.17972496175467e-17	32.5995786956172	None	ISOC2
ZBTB8OS	0.315366578034177	2.58126521868016	9.2093147612903	4.30329591985088e-19	1.19519740877938e-17	32.5857996184769	None	ZBTB8OS
CD3E	0.452808592824762	0.717321089234872	9.20531214420891	4.44781284343781e-19	1.23410143769872e-17	32.553360568954	None	CD3E
RHOQ	0.395576217267126	3.65505233790455	9.20306629855263	4.53099432469101e-19	1.25592651071825e-17	32.5351639612294	None	RHOQ
FCER1G	0.838610089088677	6.97803621014559	9.20204824962058	4.5692063298576e-19	1.26525559925688e-17	32.5269165083601	Up	FCER1G
GAL3ST4	0.577810589967369	3.87201826607508	9.20157401299171	4.58711535419345e-19	1.26894961999371e-17	32.5230748463783	None	GAL3ST4
SAMD9	0.512096363427122	1.25710390471447	9.20007065018489	4.64434883483137e-19	1.28224033408233e-17	32.5108975215326	None	SAMD9
CMAHP	0.272074348045262	0.685988052061313	9.20006949114674	4.64439323139204e-19	1.28224033408233e-17	32.5108881338487	None	CMAHP
ADORA1	0.750812314805192	3.96213051714746	9.19940260944225	4.67000770875694e-19	1.28803171899717e-17	32.5054868453361	Up	ADORA1
OAS3	0.67821494636346	1.79557057782478	9.19901986952144	4.68477161313199e-19	1.29082189268976e-17	32.5023870484234	Up	OAS3
MBD2	0.311610886136854	2.50741610250449	9.19874116509165	4.6955514959139e-19	1.29090714697181e-17	32.50012989377	None	MBD2
SLA	0.538087364755665	1.64312864972141	9.1986866627825	4.69766243532232e-19	1.29090714697181e-17	32.499688499912	None	SLA
FAM133A	-0.542850305563414	1.70166107450243	-9.1986515028631	4.69902471948046e-19	1.29090714697181e-17	32.4994037539183	None	FAM133A
AL133415.1	0.665426578180536	2.12239922518143	9.19527214126933	4.83180136570059e-19	1.32607165149178e-17	32.4720395838232	Up	AL133415.1
TOR4A	0.391558202234796	1.40437802507002	9.19347747306448	4.90381798547806e-19	1.34450780581113e-17	32.4575105209389	None	TOR4A
IFI30	0.289146365727751	0.538060556656334	9.19306143600643	4.92066391437781e-19	1.34779605086715e-17	32.4541427294297	None	IFI30
SHMT1	0.327464831760964	1.4173900660069	9.19271211989475	4.93485245894538e-19	1.35035066201723e-17	32.4513151301622	None	SHMT1
MTHFS	0.429935832793825	2.17203525961568	9.19200939651041	4.96351854600388e-19	1.35685791433771e-17	32.4456270659728	None	MTHFS
GALE	0.323871227637122	2.4547853862416	9.18942164703535	5.07050879508487e-19	1.3847424904099e-17	32.4246838981235	None	GALE
CDH6	0.312580353948147	0.702069695276001	9.18821229751363	5.12128904625316e-19	1.3972365615976e-17	32.4148979525689	None	CDH6
MAML3	0.250887554227165	0.689848082466902	9.18617197921547	5.20810523125189e-19	1.41952811278498e-17	32.39839013531	None	MAML3
TNFSF12	0.411827414935268	5.21492754634302	9.18456055293123	5.27770041848543e-19	1.437086778657e-17	32.385354398168	None	TNFSF12
S100A5	0.371340364866136	0.512466521166867	9.18429538024139	5.28924074075667e-19	1.43881853412121e-17	32.3832094355661	None	S100A5
C16orf89	0.786052821632974	3.13442692657908	9.18388300002822	5.30723719462456e-19	1.44230142704014e-17	32.3798738169243	Up	C16orf89
NIPSNAP3A	0.518932376388095	3.63118986085733	9.18015356045916	5.47276956086101e-19	1.48583286200737e-17	32.3497127573919	None	NIPSNAP3A
P4HB	0.445826735713922	5.5947418069403	9.17985494905989	5.48624244190717e-19	1.48803610919463e-17	32.3472982090666	None	P4HB
ACTB	0.386328208315737	10.8479681456738	9.17833828132156	5.55518073380591e-19	1.50526428976317e-17	32.3350354884025	None	ACTB
RIPK3	0.303030400268251	0.834844699488076	9.17633514233011	5.64754694581984e-19	1.52880086621053e-17	32.3188418956359	None	RIPK3
PHLDA3	0.688511780020592	4.13408902545592	9.17604508164974	5.66104728338593e-19	1.53096326435015e-17	32.3164972397309	Up	PHLDA3
CDR2	0.434131723138989	2.17008229899883	9.17574866785815	5.67487632323823e-19	1.53321026266166e-17	32.3141012886272	None	CDR2
IL4R	0.42825679822071	1.77629724773768	9.17446086239156	5.73534759856376e-19	1.54804221771147e-17	32.3036924836003	None	IL4R
SNX9	0.447678698357261	2.97422304557161	9.17250919869273	5.82820964777582e-19	1.57157956075073e-17	32.2879201332662	None	SNX9
TUBB4B	0.496517442905984	7.47042815290394	9.17193915695561	5.85561258465964e-19	1.57743728347562e-17	32.2833138355001	None	TUBB4B
TLR2	0.711270015236684	2.26050710574048	9.17169040514347	5.86761047468604e-19	1.57913772600707e-17	32.2813038327858	Up	TLR2
PUSL1	0.401790658428276	2.86319120982289	9.17000600236083	5.94949606915976e-19	1.59962540004688e-17	32.2676943691843	None	PUSL1
RFC2	0.487620620395115	4.84319332485685	9.16386932505154	6.25750858634776e-19	1.68081279958629e-17	32.218128201958	None	RFC2
RTP5	-1.00279213233344	3.30436543411753	-9.16371456305322	6.26547711780214e-19	1.68132716395977e-17	32.2168785148714	Down	RTP5
TMEM205	0.361321142418134	6.85195524465786	9.16209969896028	6.34922643217918e-19	1.70215651474271e-17	32.2038396271745	None	TMEM205
CALHM2	0.410897740636529	2.58300720330633	9.1605865915358	6.42870381560565e-19	1.72180154073897e-17	32.1916239633632	None	CALHM2
BTN2A2	0.364789379499753	1.25746211439519	9.15982702822125	6.46897110386163e-19	1.73091718148991e-17	32.1854924217433	None	BTN2A2
MYO1C	0.343271332513099	1.74777090913988	9.1589783526441	6.51425798237469e-19	1.74135708568311e-17	32.1786419898345	None	MYO1C
GJC1	0.356333173978828	0.877901665274912	9.1573166383083	6.60384095956058e-19	1.76360652702727e-17	32.1652302031344	None	GJC1
RABEP2	0.33429045067485	2.13400063197523	9.15715702282081	6.6125097603597e-19	1.7642252265536e-17	32.1639420368252	None	RABEP2
LBX2-AS1	0.396322861401195	1.27929410609991	9.15372084918261	6.80188611129351e-19	1.81300945158413e-17	32.1362148298685	None	LBX2-AS1
AL391987.4	0.422898972499208	0.49818143669288	9.15296744352974	6.84412054842596e-19	1.82251777672083e-17	32.130136516175	None	AL391987.4
SHKBP1	0.467590076965615	3.15900087366203	9.15259265052088	6.86522730243683e-19	1.82638719442414e-17	32.1271129113212	None	SHKBP1
G6PD	0.360172292773723	3.92877702886547	9.14784091409514	7.13847858941162e-19	1.89726415638582e-17	32.0887870533417	None	G6PD
UGP2	0.4315560825349	3.12344393267937	9.14532012893123	7.28778079779921e-19	1.93509391852844e-17	32.068461519904	None	UGP2
MGAT1	0.36501768192614	3.93012659552809	9.14215221479236	7.47980186247674e-19	1.98418354277392e-17	32.0429242130673	None	MGAT1
NAT14	0.45660398932255	5.08436430707141	9.139764090416	7.62785974080747e-19	2.02152840115636e-17	32.0236774988957	None	NAT14
GAS2L3	0.352122759477868	0.633963139753914	9.13879052129626	7.68904780336832e-19	2.03580184643233e-17	32.01583228688	None	GAS2L3
SIPA1L1	0.442525321784039	1.74848550776889	9.13755422040505	7.76744908086698e-19	2.05460124544762e-17	32.0058708619221	None	SIPA1L1
PRDX6	0.543676725369634	7.06198952924317	9.13415552452553	7.98708246783815e-19	2.11063685507349e-17	31.9784914326617	None	PRDX6
HMX1	-0.890976312311362	2.51393463190494	-9.13404249926979	7.9944911483305e-19	2.11063685507349e-17	31.9775810520229	Down	HMX1
TRIM56	0.421812501443412	1.62859750934894	9.13338446284621	8.03776000757208e-19	2.12004507550149e-17	31.9722809617438	None	TRIM56
SYTL3	0.488306961780031	1.72000698458527	9.13098515320972	8.19749821834843e-19	2.16012633317276e-17	31.9529584582344	None	SYTL3
ISYNA1	0.493711557858992	3.25856656478065	9.12933949157775	8.30887392965075e-19	2.18739966371678e-17	31.9397076241624	None	ISYNA1
CMTM6	0.477709296578737	3.56508699082038	9.12843457173042	8.37075441555737e-19	2.20160353350086e-17	31.9324220154373	None	CMTM6
PSMD8	0.394694246980294	5.73839434826041	9.127874543615	8.40927872522713e-19	2.20773540715921e-17	31.9279134477431	None	PSMD8
RAB4B	0.326490650374309	2.67103609822472	9.12786457034592	8.40996637421491e-19	2.20773540715921e-17	31.9278331587877	None	RAB4B
FCGR2C	0.43688539501057	0.592337927908614	9.12690253477591	8.47656029214509e-19	2.22311601089743e-17	31.9200886922839	None	FCGR2C
NLRC5	0.311175116667825	0.741110897795082	9.12607474087559	8.53427939815452e-19	2.23614222645607e-17	31.9134253880491	None	NLRC5
TPM4	0.508784225081518	3.87411795830703	9.12557781447892	8.56911500072827e-19	2.24315362893711e-17	31.9094256173592	None	TPM4
EHD4	0.428624725666369	1.5601813939639	9.12348498090422	8.7173784449673e-19	2.2798160916245e-17	31.8925822072781	None	EHD4
AC009902.3	0.751964363035695	1.41709148091797	9.12074594637672	8.91526358038795e-19	2.32895975148049e-17	31.8705426018448	Up	AC009902.3
CD300C	0.614057573127677	2.26318075860877	9.12065293459642	8.92206083234408e-19	2.32895975148049e-17	31.8697942737099	Up	CD300C
ADM	0.868705619941773	2.49922741360915	9.11738048845553	9.16450285941017e-19	2.38999908373012e-17	31.8434695038215	Up	ADM
CTNNA1	0.431305418841647	4.23659553536607	9.11714992132246	9.18182848802231e-19	2.39227114846465e-17	31.8416150121657	None	CTNNA1
LINC01637	0.500260110673603	1.85415491111731	9.11618753781363	9.25449617875158e-19	2.40894448799106e-17	31.8338747859262	None	LINC01637
WARS1	0.548179897854499	3.48606879554414	9.11330035309859	9.47593517376874e-19	2.46427550108851e-17	31.8106576288806	None	WARS1
SPON2	0.450927602202911	0.750861115149437	9.11222969093417	9.55937831220378e-19	2.48364989002009e-17	31.802049398286	None	SPON2
SHROOM1	0.486831998710225	2.15472468356144	9.11141046882205	9.62371603444511e-19	2.49802887047363e-17	31.7954632998025	None	SHROOM1
ZDHHC22	-0.874788231011205	4.60327907712202	-9.11059848464849	9.68790826240079e-19	2.51234326872007e-17	31.7889358429945	Down	ZDHHC22
NFE2L3	0.433036386402084	1.36162394945151	9.11032143170237	9.70990779936651e-19	2.51569943301871e-17	31.7867087461163	None	NFE2L3
MYDGF	0.416785524382732	6.32105795139948	9.1085687594909	9.85023013754511e-19	2.54967653159532e-17	31.772621063487	None	MYDGF
HOXB-AS1	0.607523119439495	0.807048518504909	9.10003051748375	1.05630525562533e-18	2.73164079792718e-17	31.7040221565998	Up	HOXB-AS1
PDGFRL	0.50535345445315	1.31250395631931	9.09787238907672	1.07511659182275e-18	2.77770122988697e-17	31.6866909720248	None	PDGFRL
FKBP5	0.679127712800391	1.90867518929899	9.09736746306396	1.07956542998803e-18	2.78660318331668e-17	31.6826365454083	Up	FKBP5
PMEPA1	0.485534221828428	3.35743999125773	9.09709491829818	1.08197435451945e-18	2.79022801508107e-17	31.6804481532028	None	PMEPA1
AL354714.2	0.41942594572899	1.7349635556421	9.09681513796589	1.08445276608353e-18	2.79402515076104e-17	31.6782017160413	None	AL354714.2
FGL2	0.677743495003366	2.24595611852454	9.09476676987349	1.10277005973668e-18	2.83815918567598e-17	31.6617564081318	Up	FGL2
CLDN23	0.367383728121044	0.830599518439996	9.09467183556627	1.10362638457912e-18	2.83815918567598e-17	31.6609942983761	None	CLDN23
MXRA7	0.422111324162774	2.29503832659823	9.09378884309827	1.11162273655552e-18	2.85434882294683e-17	31.6539061429675	None	MXRA7
GPR65	0.468731323016356	0.967132607533894	9.09374984929037	1.11197718241106e-18	2.85434882294683e-17	31.6535931354195	None	GPR65
C3	0.975496804389465	4.85138769837037	9.09059142989212	1.14106119107895e-18	2.926300417454e-17	31.6282436146314	Up	C3
HLA-F	0.595127879134616	2.65381048088511	9.09008799856247	1.14576605426164e-18	2.93565557113124e-17	31.6242036983019	Up	HLA-F
LMAN2	0.421658988910533	6.22269144612284	9.08988533943935	1.14766543976846e-18	2.93781197457411e-17	31.6225774561643	None	LMAN2
ERBB2	0.412998265927602	1.49193747135484	9.087505973032	1.17020007949985e-18	2.99273821436729e-17	31.6034862865577	None	ERBB2
MKNK2	0.396558195680242	3.51956290542468	9.08277790766996	1.21628672308542e-18	3.10774125547143e-17	31.5655615179377	None	MKNK2
RHBDD2	0.411986617569601	7.12702233470992	9.08180671128067	1.22597352595944e-18	3.12961293290418e-17	31.557773250884	None	RHBDD2
NFAM1	0.431371501036077	1.22304225326418	9.08053993472523	1.23872331499207e-18	3.15925632236821e-17	31.5476156235598	None	NFAM1
AC008592.3	0.592568329049849	2.10836252748171	9.0794554058254	1.24974304529876e-18	3.18443700368144e-17	31.5389202196878	Up	AC008592.3
BX640514.2	0.573971701373858	0.808967577720656	9.07864914974903	1.25799811802534e-18	3.20253343080072e-17	31.5324564400831	None	BX640514.2
KCTD14	0.403935223711936	0.963577899889729	9.07744379207868	1.27044026255075e-18	3.23124614030077e-17	31.5227938815766	None	KCTD14
AC112220.2	0.386007704429546	1.2352159174986	9.07636323783478	1.2816976352505e-18	3.25689571101988e-17	31.5141326363142	None	AC112220.2
MYOF	0.5127305890829	1.42121446167737	9.07481440797302	1.29800596142864e-18	3.2953215331553e-17	31.5017192962581	None	MYOF
RAP1A	0.360068764426423	3.54180325457446	9.07299426801799	1.31743370125784e-18	3.341589371574e-17	31.4871336005097	None	RAP1A
CYB561	0.507692888841398	2.02909366271296	9.07043276603189	1.34526299359121e-18	3.40906335620458e-17	31.4666108457201	None	CYB561
VSTM1	0.521944476668899	0.694723389405426	9.06601366701696	1.39464839189825e-18	3.5309903770813e-17	31.4312155997398	None	VSTM1
HYAL2	0.427536197370467	3.41375100902996	9.06583122371263	1.39672539884267e-18	3.53302834494138e-17	31.429754588492	None	HYAL2
APOC2	0.634875487629853	2.07585076013547	9.06177419922199	1.44371140366511e-18	3.64855691768834e-17	31.3972717190113	Up	APOC2
WDR77	0.393383506600114	3.89361141558105	9.05969866569975	1.46835047479398e-18	3.707451462448e-17	31.380658171682	None	WDR77
ICAM1	0.742200528681295	2.32021641032026	9.05817446138182	1.48670922032359e-18	3.75039617486533e-17	31.3684596055845	Up	ICAM1
CCDC96	0.480172346623725	2.18459587770067	9.05444360226872	1.53261088886698e-18	3.86268011137853e-17	31.3386073905324	None	CCDC96
CCNYL1	0.350753252249504	2.09863233168332	9.05402506553787	1.53784695364492e-18	3.87236276432764e-17	31.3352590935335	None	CCNYL1
CNMD	0.766678063893521	1.2487920393607	9.04730785913487	1.62434532333175e-18	4.08646440309927e-17	31.2815378501091	Up	CNMD
SLC25A39	0.339871822138411	4.84926314297211	9.04546530111939	1.64890235564747e-18	4.14234258002012e-17	31.2668073035741	None	SLC25A39
CMTM7	0.455292687087304	1.59659810660732	9.0454178603847	1.64953945902724e-18	4.14234258002012e-17	31.2664280638489	None	CMTM7
AL450270.1	0.87243217068356	1.0886513826241	9.04177925919817	1.69913682513e-18	4.26303759540746e-17	31.2373458097457	Up	AL450270.1
LINC02328	0.556832699223169	1.63759386655682	9.04114180190876	1.70797661200949e-18	4.28134859403896e-17	31.2322517403939	None	LINC02328
ITGB2	0.730278900912084	3.10641297357074	9.03635642461278	1.775806158089e-18	4.44736160818429e-17	31.1940195975259	Up	ITGB2
LHFPL6	0.602405883137214	5.88810064667891	9.03595717887161	1.78158424061368e-18	4.45781267556795e-17	31.1908305877198	Up	LHFPL6
OLFML2A	0.422078658327456	1.15666690475497	9.03566813268116	1.78577906880069e-18	4.46428693581191e-17	31.1885218747341	None	OLFML2A
AC015922.2	0.887535530570959	5.17308406998789	9.03424438253849	1.80658455432657e-18	4.5122373571822e-17	31.1771507230046	Up	AC015922.2
LIF	0.682422718147564	1.05434514453005	9.03252052373656	1.83209687707068e-18	4.57184713960117e-17	31.163384541028	Up	LIF
FAAP24	0.375204668673763	1.44998114864541	9.03204320335265	1.83922381713937e-18	4.58551187587332e-17	31.1595731752748	None	FAAP24
TMUB1	0.430305150025565	5.10089266805674	9.03179278223109	1.84297385812127e-18	4.59074044264216e-17	31.1575736449759	None	TMUB1
STXBP2	0.338041842053949	1.08696628589507	9.0293317320772	1.88023291784807e-18	4.67935385845092e-17	31.1379252640584	None	STXBP2
MFSD12	0.35908537895923	3.0913007830063	9.02846544184209	1.89352471902028e-18	4.70821446249501e-17	31.1310100208433	None	MFSD12
HMGB1P3	0.315399393422833	0.387224974399692	9.02794864874401	1.90149830185917e-18	4.72381161322331e-17	31.1268849172622	None	HMGB1P3
HAAO	0.40248586224689	1.43073206454736	9.0268501074476	1.91855821867205e-18	4.76193350897207e-17	31.1181168413164	None	HAAO
NR2E1	0.721882559750631	2.2208449118312	9.02624571433925	1.92800871319872e-18	4.78026367869674e-17	31.1132931941076	Up	NR2E1
COX20P2	0.558502094820598	1.05716141685853	9.02615790184764	1.92938560661736e-18	4.78026367869674e-17	31.112592385588	None	COX20P2
FLNA	0.687480851985454	4.03100368658001	9.02321185525184	1.97614770056602e-18	4.89175813150808e-17	31.0890838341582	Up	FLNA
LINC01780	0.318782506212113	0.3679732402328	9.02247073966296	1.98808679935969e-18	4.91692989896848e-17	31.0831708986842	None	LINC01780
PTGR1	0.47224469387818	2.73290766527024	9.02079668732856	2.015318543556e-18	4.97984494917477e-17	31.0698159885609	None	PTGR1
SPINT1	0.319802713140168	0.774495395483083	9.02045728723892	2.02088439404435e-18	4.98915939201668e-17	31.0671086276172	None	SPINT1
SARDH	0.322177030638084	0.665811589008294	9.02017088397709	2.02559297820279e-18	4.99634275103059e-17	31.0648240788262	None	SARDH
LINC01058	0.488030564961469	0.61515021425648	9.01930139634207	2.0399543196392e-18	5.02730179890499e-17	31.0578887952668	None	LINC01058
HPD	0.594081499235341	0.938585511544178	9.01872228338965	2.04957539954361e-18	5.04653432153584e-17	31.0532699125378	Up	HPD
CALD1	0.51512727718799	2.84688709882645	9.01832923030468	2.05613094712949e-18	5.05819140173379e-17	31.0501351356147	None	CALD1
BATF3	0.582624986969331	1.74957390067382	9.01815863704948	2.05898264549666e-18	5.06072424743578e-17	31.048774610007	None	BATF3
GPX7	0.57807723131201	4.02901167669491	9.01795793158056	2.06234272237556e-18	5.06450104078328e-17	31.0471739573165	None	GPX7
ITPRID2	0.472915386516812	3.06944414501798	9.01604391674411	2.09465975443368e-18	5.13931802293649e-17	31.0319108292599	None	ITPRID2
TMEM159	0.525497614970795	2.32325649153689	9.01497097468309	2.11299445048509e-18	5.17972708453424e-17	31.0233558591306	None	TMEM159
DEF6	0.610679252342023	2.88418289202654	9.01174062306134	2.16915984785887e-18	5.31272007181943e-17	30.9976038398567	Up	DEF6
ZBTB7B	0.403435210177779	2.60159475124573	9.01132963791887	2.17641067737372e-18	5.32578239236808e-17	30.994328025543	None	ZBTB7B
CTSD	0.462460334296281	7.52118461593316	9.01086800246017	2.18458371356733e-18	5.3410764137869e-17	30.9906486346045	None	CTSD
CCDC69	0.365917447841003	1.40468550480408	9.01018526050136	2.19672704615256e-18	5.36604195073362e-17	30.9852072191539	None	CCDC69
GCA	0.477244939281774	2.84317202959228	9.00531717098823	2.28526929053675e-18	5.57742260767729e-17	30.9464181272718	None	GCA
RP11-435O5.2	0.285248045973005	0.412712500188503	9.00427290335385	2.30471794945685e-18	5.61995051169574e-17	30.93809949735	None	RP11-435O5.2
TRAM1	0.47256269132233	4.93319105939213	9.0038079025174	2.31343084526653e-18	5.63624809617831e-17	30.9343955452876	None	TRAM1
FAM120AOS	0.356904909873459	3.66137733143371	8.9984823917687	2.41557153141235e-18	5.87993722291382e-17	30.8919859592138	None	FAM120AOS
P4HA2	0.303663909150112	0.820325883182714	8.99736266402407	2.43760858379774e-18	5.92838360826607e-17	30.8830715207867	None	P4HA2
ARMC10	0.300120832415851	2.94050936472352	8.99679639113422	2.44882887542405e-18	5.95046134610915e-17	30.878563607017	None	ARMC10
RIPPLY2	-0.732905324787255	4.51593728373679	-8.99204252536008	2.54506133045676e-18	6.17348905588273e-17	30.8407283561269	Down	RIPPLY2
AKIRIN1	0.426568049598579	5.64431035368945	8.99201326104381	2.5456651678442e-18	6.17348905588273e-17	30.8404954944439	None	AKIRIN1
SASH3	0.709441200270983	3.33070846686361	8.99193498164641	2.54728107512119e-18	6.17348905588273e-17	30.8398726134219	Up	SASH3
ETV6	0.365435094691591	1.77377637787095	8.99147403589188	2.55681690132116e-18	6.19119726393147e-17	30.836204883995	None	ETV6
EMP1	0.855019063784281	3.13174938806095	8.99118343024833	2.56284695999262e-18	6.20039298491595e-17	30.8338926202999	Up	EMP1
CASP3	0.513315494462318	4.21991935637904	8.98699687707345	2.65129579170789e-18	6.40879802601347e-17	30.8005879154943	None	CASP3
PGAP6	0.406419854962175	3.50657486954261	8.98181659183106	2.76493004497476e-18	6.67766670166339e-17	30.7593946612371	None	PGAP6
AL390755.1	1.02741639556864	4.58858785799858	8.9781154047418	2.84905786981671e-18	6.87486822556815e-17	30.7299744394844	Up	AL390755.1
PALLD	0.446859823433603	2.47246618386155	8.97426964605788	2.93915534415024e-18	7.08144950859789e-17	30.6994150635994	None	PALLD
AOX1	0.280869421407327	0.366197463205047	8.97424390200598	2.9397678704592e-18	7.08144950859789e-17	30.6992105292546	None	AOX1
ATP6V1F	0.351756730165112	9.72649463269444	8.97400428180285	2.94547519915869e-18	7.08904923582613e-17	30.6973067887009	None	ATP6V1F
FTLP2	0.567623585421376	3.21733472930089	8.9737077505239	2.95255323083569e-18	7.09993189898099e-17	30.6949509545504	None	FTLP2
LINC00634	-0.590424639759974	5.2234062647527	-8.97267147750748	2.97742091263576e-18	7.15353706120636e-17	30.6867186161294	Down	LINC00634
HOXB7	0.801413751718008	1.53206409420106	8.97203769984517	2.99273184365345e-18	7.18410840325246e-17	30.6816841386428	Up	HOXB7
RNASET2	0.501028021393043	2.41303641216689	8.97097580688903	3.01856008967273e-18	7.239852152899e-17	30.6732495059436	None	RNASET2
B2M	0.620357328243262	8.57149424465206	8.96916646884504	3.0630773832453e-18	7.34028569821009e-17	30.6588797005075	Up	B2M
COL1A1	0.862916674218587	1.59288166511794	8.96832282844003	3.08405595057419e-18	7.38418706648685e-17	30.6521802621437	Up	COL1A1
PLOD3	0.472061869337455	3.463445562926	8.96753194681211	3.10385166989451e-18	7.42518314208873e-17	30.6459002337296	None	PLOD3
ISG15	0.994876195963783	7.10589353218443	8.96473206741317	3.1749482721939e-18	7.58872747951061e-17	30.6236711509507	Up	ISG15
HERC6	0.582842642118386	1.95965456912606	8.96178312827783	3.25157263026901e-18	7.76519159355901e-17	30.6002645003676	None	HERC6
KANK2	0.518318966070138	2.34063124660173	8.9609303354895	3.27407047214438e-18	7.81220217296719e-17	30.5934967390479	None	KANK2
CAVIN3	0.597932603993359	2.18519679801293	8.96026492714669	3.2917317773087e-18	7.8476015779375e-17	30.588216409624	Up	CAVIN3
AL353597.1	-0.607406258479571	1.10845267630199	-8.96006531432696	3.2970482700494e-18	7.85353504737152e-17	30.586632447365	Down	AL353597.1
FTLP3	0.618791145773548	5.12426185629164	8.9586810992972	3.33414996619743e-18	7.93510549795778e-17	30.575649220028	Up	FTLP3
LILRB3	0.230329784604103	0.44336409430771	8.95727396839993	3.3722893037381e-18	8.01900369195394e-17	30.5644855227244	None	LILRB3
GPNMB	0.879022831230479	2.48858158737154	8.95671007882364	3.38769402965856e-18	8.0478646012136e-17	30.5600121994192	Up	GPNMB
PIM1	0.576747294396092	3.54642847947735	8.95661779808515	3.39022164017423e-18	8.0478646012136e-17	30.5592801593512	None	PIM1
MAPKAPK3	0.422565963859785	3.60438470714032	8.95320305131002	3.48507677582836e-18	8.26597116753688e-17	30.5321959695108	None	MAPKAPK3
MVP	0.541975426175106	3.10777434976933	8.95295771643925	3.49199194888332e-18	8.27530583517793e-17	30.5302503977073	None	MVP
DUSP5	0.788657295522861	2.44473579520152	8.95218766108461	3.51378555438364e-18	8.31985336636414e-17	30.5241439213458	Up	DUSP5
TMEM214	0.348666770690537	3.45630118303953	8.95121927225092	3.5413833971253e-18	8.37805642859949e-17	30.5164652593422	None	TMEM214
MYO1E	0.381038482524772	1.33971518488277	8.9500314792548	3.5755269993899e-18	8.45163292604723e-17	30.5070477587598	None	MYO1E
ITGAL	0.427337153733546	0.984251175093932	8.94593700929156	3.69573993815388e-18	8.7283572314869e-17	30.474591952919	None	ITGAL
SECTM1	0.639379007775352	1.59363822391054	8.94570624631973	3.70263289304086e-18	8.73720696442794e-17	30.472763100064	Up	SECTM1
VAMP8	0.702061512405151	6.15464178593924	8.94558922774948	3.70613312997725e-18	8.73804257656946e-17	30.4718357134379	Up	VAMP8
CROT	0.484442702184109	2.55739798992878	8.94446695789376	3.7398689617374e-18	8.81010352360429e-17	30.4629420678632	None	CROT
NQO1	0.52074295235353	3.23917240984046	8.94155724040061	3.82875785080452e-18	9.01185767358007e-17	30.4398875096916	None	NQO1
ZIC5	0.39456508820429	0.864221894423826	8.9381271655537	3.93623079993756e-18	9.25697495660168e-17	30.4127175388752	None	ZIC5
PLEKHA8P1	0.352535744686109	1.32688577563345	8.93578259764631	4.01140409413343e-18	9.42578149834703e-17	30.3941506701661	None	PLEKHA8P1
POLR2J4	0.363102255876816	1.7802848580893	8.9345982393898	4.04991613741804e-18	9.50823083691029e-17	30.3847730667406	None	POLR2J4
OLR1	0.903693167147018	3.66577954629439	8.93302165608939	4.10175041402287e-18	9.62179189181345e-17	30.3722913823482	Up	OLR1
CCRL2	0.348905045334239	1.16203061898162	8.93097732986967	4.16994145649918e-18	9.77349822892897e-17	30.356109180718	None	CCRL2
ST8SIA4	0.368723119929233	1.00300840402697	8.92972776014535	4.21217350405748e-18	9.86415741160981e-17	30.3462194323892	None	ST8SIA4
RPS6KA4	0.343337452826201	3.5805342634883	8.92778088790018	4.27881726232292e-18	1.00117835420183e-16	30.3308130251742	None	RPS6KA4
AC010624.1	0.448398083412916	1.06177128291764	8.92696332074901	4.30711362909351e-18	1.00695095904413e-16	30.3243440611761	None	AC010624.1
HAVCR2	0.696050041449938	3.1870343951567	8.92653486359188	4.3220165830572e-18	1.00958526978831e-16	30.3209540979949	Up	HAVCR2
TMEM221	0.580370298485802	1.71223275065765	8.9241571033898	4.40565378990693e-18	1.02825738118383e-16	30.3021435174039	None	TMEM221
CD93	0.643001568519183	1.88516195473786	8.92246025351918	4.46631733122719e-18	1.04154070157434e-16	30.2887220512338	Up	CD93
IFNLR1	0.354018099965559	0.781258531442262	8.92228449066811	4.47264801441604e-18	1.04214199624489e-16	30.2873319451132	None	IFNLR1
EFHC2	0.552584895849096	1.05688474082991	8.92103256696619	4.51799776825096e-18	1.05182623650798e-16	30.2774311168837	None	EFHC2
NMNAT1	0.286799200200956	1.71144406183753	8.92070558111685	4.52991726287889e-18	1.05371794019429e-16	30.2748453311481	None	NMNAT1
STAT1	0.660377153680504	4.03937621276059	8.91785412080285	4.63518794082903e-18	1.07672091188898e-16	30.2522992883474	Up	STAT1
GLB1	0.389888236202151	3.39920153406801	8.91781737698451	4.63656013040694e-18	1.07672091188898e-16	30.2520087976564	None	GLB1
HOPX	0.824050186721501	2.73635915477697	8.91587002467111	4.70986155810493e-18	1.09282953145202e-16	30.2366146860444	Up	HOPX
MAFK	0.410842177394743	2.28085060353338	8.91325590413429	4.81006672393528e-18	1.11514852412837e-16	30.2159538113064	None	MAFK
AC016044.1	0.686408566084534	0.829822497998439	8.91191209645057	4.86239584019002e-18	1.12634013399031e-16	30.2053347849885	Up	AC016044.1
RP11-491F9.1	-0.561420034250526	1.22020021157114	-8.91095404977622	4.90004660119583e-18	1.13411578584678e-16	30.1977648820174	None	RP11-491F9.1
LINC02110	-0.621584757508698	1.45113340913435	-8.91060326968184	4.91390410474203e-18	1.13637612493843e-16	30.1949933901885	Down	LINC02110
FAM166C	0.337033369754314	0.385146418325318	8.90979352024693	4.94604134410188e-18	1.1428565082453e-16	30.188595936355	None	FAM166C
CITED4	0.646268953484089	2.95525056653779	8.90910497703773	4.97353168981522e-18	1.14825327641669e-16	30.1831564348632	Up	CITED4
TAF12	0.378276536294583	3.94739599131397	8.90854696639551	4.99592132830783e-18	1.15246444329254e-16	30.1787483841729	None	TAF12
MIR34AHG	0.524659285984925	0.918117423238604	8.90839702537725	5.00195454608449e-18	1.15289863537718e-16	30.1775639497112	None	MIR34AHG
RASSF10-DT	0.649484927544631	0.778558600787124	8.90355807258104	5.20057902719409e-18	1.19768558790455e-16	30.1393478228646	Up	RASSF10-DT
DEPP1	0.759565344771644	4.32484885489703	8.90295927084112	5.22569433814603e-18	1.20247253146369e-16	30.1346198559395	Up	DEPP1
ADPGK	0.326299404566733	2.49451035358321	8.90278591933449	5.23298752593527e-18	1.20315393663349e-16	30.1332511686388	None	ADPGK
GGH	0.51805887478209	3.14720206049339	8.90167097133498	5.28013652166519e-18	1.21299017165202e-16	30.1244486571059	None	GGH
FLOT1	0.348721359791868	6.5664861280836	8.89969524270176	5.36472077495357e-18	1.23140293226083e-16	30.1088524069621	None	FLOT1
HOXC10	0.801912421882971	0.93959960916971	8.89830936115672	5.4248512829507e-18	1.2441768747537e-16	30.0979139837861	Up	HOXC10
RHBDF1	0.544143017433549	2.12387807913661	8.89775548125266	5.44906904518823e-18	1.24870003020675e-16	30.0935427190162	None	RHBDF1
RNASE2	1.05175010176684	3.83043711933647	8.89732748368254	5.46785597961344e-18	1.2519722339471e-16	30.0901650738498	Up	RNASE2
RP11-366M4.11	0.421132112444181	0.784051577533532	8.89694455510181	5.48471892014269e-18	1.25479887387185e-16	30.0871432093471	None	RP11-366M4.11
PLAAT5	0.525084194452461	1.12505693779474	8.89663944745679	5.49819169845522e-18	1.25684589492095e-16	30.0847355384116	None	PLAAT5
GGCT	0.382074955748115	5.37627054561301	8.89639410332336	5.50904921786696e-18	1.25829221198221e-16	30.0827995213274	None	GGCT
NFKBIB	0.440296976047294	4.50350252118612	8.89625081425015	5.51540017690374e-18	1.25870767882765e-16	30.0816688428	None	NFKBIB
TPPP3	0.991402776177763	4.44559020965513	8.89582741449525	5.53420875342681e-18	1.26196316845383e-16	30.0783279247036	Up	TPPP3
CPTP	0.371492656135121	4.21152339091423	8.88917818720668	5.83804645080842e-18	1.33015506254925e-16	30.0258772580131	None	CPTP
CC2D1B	0.286637046551766	1.92777587576675	8.88493511767623	6.04050021498063e-18	1.37515453254813e-16	29.9924230059659	None	CC2D1B
CCM2	0.307056739991368	2.36363529583382	8.88190344983271	6.18939233571112e-18	1.40789666447208e-16	29.9685276597388	None	CCM2
AC098614.2	0.500274301964753	2.08383759853418	8.88103591553252	6.2326631028394e-18	1.41657925546859e-16	29.9616910061032	None	AC098614.2
C2orf27A	-0.643615202781817	2.99440737308493	-8.88012233301805	6.27855419813688e-18	1.42584271708139e-16	29.954492033327	Down	C2orf27A
P3H1	0.345011580048789	1.5461282861906	8.87858984226719	6.35628614620732e-18	1.44231610641146e-16	29.9424174075944	None	P3H1
LRPAP1	0.330739289389205	3.10157735008806	8.87810041731718	6.38131106965394e-18	1.44681251958015e-16	29.9385615310808	None	LRPAP1
FMNL1	0.375563326072175	1.37691809584173	8.8745997598457	6.56316843505979e-18	1.48683066978263e-16	29.9109868796096	None	FMNL1
POSTN	1.06556009093475	1.24824644394759	8.87398596280976	6.59557902515096e-18	1.49295527175667e-16	29.9061528846802	Up	POSTN
CHRNA1	0.777740605751717	0.940082404850034	8.87351958986937	6.62031092994435e-18	1.49733319029539e-16	29.9024801124134	Up	CHRNA1
LY96	0.791684140695335	5.44214906841581	8.87281174715242	6.65802345368557e-18	1.50463745649034e-16	29.8969060109691	Up	LY96
EEF1B2P4	0.659637948282017	1.06960490942457	8.87255178097123	6.67192725546721e-18	1.50655372027111e-16	29.8948589236768	Up	EEF1B2P4
CAPN5	0.632604667786204	3.12101200306815	8.87136702911023	6.73565609154743e-18	1.51970846699137e-16	29.8855302661465	Up	CAPN5
EIF3K	0.346071297176508	6.0124093873231	8.87082283789396	6.7651300837217e-18	1.52511950442603e-16	29.8812456683978	None	EIF3K
MOV10	0.432858979900383	2.15368832401606	8.86838622674154	6.89867192301906e-18	1.55396361711218e-16	29.8620639520092	None	MOV10
SLC4A3	0.5968679028438	2.96271534926377	8.86810023612658	6.91451604018964e-18	1.55627040924009e-16	29.859812821464	Up	SLC4A3
AC002456.1	0.696591289764147	3.80868391986765	8.86411836595344	7.13889110812105e-18	1.60547013471218e-16	29.8284760735563	Up	AC002456.1
MARCHF2	0.337800423833366	5.47689802060316	8.86372997427318	7.16115844071662e-18	1.60917487485812e-16	29.8254200782755	None	MARCHF2
TCTN1	0.318226155182858	1.57002646970662	8.86243682325997	7.23579396153255e-18	1.62463170159745e-16	29.8152458928185	None	TCTN1
CYP39A1	0.313158735744611	0.721026357146946	8.8607919524567	7.33184217340323e-18	1.64486740326415e-16	29.8023061497161	None	CYP39A1
AL512785.1	1.00118585915273	1.96151452275142	8.85950482709351	7.40787937585492e-18	1.6605846794592e-16	29.7921820067361	Up	AL512785.1
ORAI2	0.355376406423049	1.99572899678433	8.85854575362183	7.46504354509775e-18	1.67204935017375e-16	29.7846389729759	None	ORAI2
FBXL7	0.488925202031766	3.03527784691516	8.85807747528362	7.49311292060614e-18	1.67698403107909e-16	29.7809562355533	None	FBXL7
AP1S2	0.448240743618817	3.3901688243103	8.85721894094729	7.54484633573049e-18	1.68720259362785e-16	29.7742047584069	None	AP1S2
ABHD11	0.364464455441049	4.03571888438548	8.85630227341945	7.60047279099305e-18	1.69827458806952e-16	29.766996691881	None	ABHD11
SH3GLB1	0.442776791443368	3.65330621535272	8.85549031530938	7.65008384927122e-18	1.70798576229629e-16	29.7606124804457	None	SH3GLB1
UROD	0.359886282956086	5.37504695647159	8.84946180216031	8.0285853660499e-18	1.79105164623831e-16	29.7132262656573	None	UROD
YKT6	0.393107719611593	5.74878847680987	8.84877106065672	8.07311950085971e-18	1.79954109965391e-16	29.7077984161546	None	YKT6
LOXL3	0.488630910959652	2.49350327067395	8.84723883019562	8.17278101490278e-18	1.82029526790625e-16	29.6957593318174	None	LOXL3
LACTB	0.295443041390644	2.14484648959271	8.84713123221921	8.1798251124277e-18	1.82040434833788e-16	29.6949139715505	None	LACTB
TRIP4	0.499438305570034	2.63762451747824	8.84682204995428	8.20009973370966e-18	1.82345532429185e-16	29.6924848778896	None	TRIP4
DSCAML1	-0.614807113226051	2.24880844883375	-8.8453613743488	8.29655769798707e-18	1.84342874803114e-16	29.6810099672979	Down	DSCAML1
F2RL2	0.528294929209751	0.626778691516145	8.84432314263197	8.36580051162321e-18	1.85732808481074e-16	29.6728546362012	None	F2RL2
MTMR11	0.490823879189209	1.97689755530482	8.83961594644375	8.68697774374371e-18	1.9270936090634e-16	29.6358889580657	None	MTMR11
TXNDC12	0.411955497303619	4.51791367135779	8.83915726030485	8.71891909277609e-18	1.93263574527345e-16	29.6322877168142	None	TXNDC12
COL5A3	0.607029703859832	2.500890438115	8.83898363060035	8.73104036568596e-18	1.9337792274048e-16	29.6309245518682	Up	COL5A3
GLB1L	0.382288972832458	2.12211984637723	8.83598967110625	8.94269307789671e-18	1.97907854617931e-16	29.6074223206439	None	GLB1L
ITPRIPL1	0.422853871320673	1.07890376282528	8.83361532011402	9.11414530691016e-18	2.01541617638633e-16	29.5887883964621	None	ITPRIPL1
PRF1	0.505665004487686	1.13661689744438	8.83214094953998	9.22224205914259e-18	2.03769730270984e-16	29.5772195079951	None	PRF1
COPZ2	0.615400254479942	3.92690304822893	8.83071934103479	9.327671047368e-18	2.05935401963115e-16	29.5660660643963	Up	COPZ2
LRRC25	0.635168946846263	2.38812005811639	8.83059335733037	9.33707152834674e-18	2.05979209394998e-16	29.5650777084126	Up	LRRC25
SLC43A2	0.324989580848471	1.82743281867398	8.8287059646406	9.47902942150906e-18	2.08944891391264e-16	29.5502722338736	None	SLC43A2
CEBPB	0.577950960319752	4.496668691076	8.82857290442264	9.4891175589167e-18	2.09001388645006e-16	29.5492285494728	None	CEBPB
LINC02166	0.523091759017783	2.11681065250858	8.82814202427621	9.52185824319832e-18	2.09556331891117e-16	29.5458489399085	None	LINC02166
CDK2	0.561771188971005	2.55391531341629	8.82736369430478	9.58128358684848e-18	2.10697205337395e-16	29.5397444357342	None	CDK2
JOSD2	0.456060776752273	5.11405802433691	8.82600184407786	9.68614437033335e-18	2.12834631124714e-16	29.5290643545022	None	JOSD2
MRPL34	0.356350336953332	5.409355223229	8.82489059903319	9.7725492829127e-18	2.14563465441595e-16	29.5203505630966	None	MRPL34
LRRC75A	0.466446877098325	1.69923703989101	8.82433121023557	9.81633263701605e-18	2.15354520268944e-16	29.5159644610367	None	LRRC75A
RUNX3	0.3487753156872	0.859974516883504	8.82417814279888	9.82834699693758e-18	2.15447915937604e-16	29.5147643153225	None	RUNX3
TNNI2	0.453932606951748	1.3137973116046	8.8226039131551	9.95275642679723e-18	2.18003041796424e-16	29.5024223080838	None	TNNI2
AC138811.2	0.407387662097654	1.05379468603034	8.82215358005169	9.98863136024642e-18	2.18616428210784e-16	29.4988920020011	None	AC138811.2
PHYHIPL	-0.632073173342818	5.717275964172	-8.82106739825245	1.00756871392529e-17	2.20348137484732e-16	29.4903776571207	Down	PHYHIPL
LYPD6	0.502819018710781	1.30194830193393	8.81781789551332	1.03406358517554e-17	2.25964453301852e-16	29.4649104340284	None	LYPD6
PDK3	0.444761155842435	1.91489426225561	8.81598720736732	1.04929240292968e-17	2.29112006281203e-16	29.4505660944627	None	PDK3
H2BC12	0.716154600444268	6.68004123354647	8.81533401744685	1.05477957211958e-17	2.30129205310677e-16	29.445448598739	Up	H2BC12
C5orf49	0.802456309869696	1.69069859609076	8.81508872454635	1.05684749528482e-17	2.30399390377084e-16	29.4435268988535	Up	C5orf49
HOXA6	0.667633328448546	0.735406446881297	8.81283592782373	1.07602804579954e-17	2.3439688583558e-16	29.4258797671563	Up	HOXA6
AC093012.1	0.314910669131967	1.77392334761435	8.81048758921165	1.09638860200276e-17	2.38644961066025e-16	29.4074879962077	None	AC093012.1
NFKBIZ	0.366034876134946	0.878359592185255	8.8093816073251	1.10610922394426e-17	2.40572259873357e-16	29.3988274798249	None	NFKBIZ
HLA-DQA1	0.771167315629169	1.7110384127942	8.80911217574373	1.10849017757431e-17	2.4090145690101e-16	29.3967177950554	Up	HLA-DQA1
PTPN2	0.244024485809977	1.41333616704446	8.80713297083594	1.12613639784989e-17	2.44545053275081e-16	29.3812219181289	None	PTPN2
TMEM185B	0.58526900205008	3.51635506492269	8.80625097944307	1.13408929524815e-17	2.4607965692361e-16	29.3743173873301	Up	TMEM185B
RDH10	0.64412042382508	2.14896627373702	8.80568849073419	1.13919022892874e-17	2.46993516145721e-16	29.3699143175229	Up	RDH10
AL390755.2	0.338031118982305	0.579513625249196	8.80378226595535	1.15664619308143e-17	2.50582615964459e-16	29.3549943491147	None	AL390755.2
MICOS10	0.282021266402838	2.23919272479717	8.80274304794345	1.16627383629445e-17	2.52471469440702e-16	29.3468614906562	None	MICOS10
ADAM19	0.456678878380161	1.01513354728952	8.80130783729132	1.1797005272484e-17	2.55179146758543e-16	29.3356308612574	None	ADAM19
SSBP4	0.424142591636455	4.57007992443364	8.80094600639956	1.18310959039966e-17	2.55717398939768e-16	29.3327997355706	None	SSBP4
AL604028.1	0.407073185564321	4.84462351519702	8.79997306901155	1.19232471919247e-17	2.57508761670697e-16	29.3251874960483	None	AL604028.1
AL596087.2	0.912453196184	1.69828494086437	8.79926680963689	1.19905845688541e-17	2.58761846010375e-16	29.3196621546024	Up	AL596087.2
PARVB	0.327049732232598	1.30700214548634	8.7987772872986	1.20374780066284e-17	2.59572138319951e-16	29.315832636279	None	PARVB
ZNF236-DT	0.348779434718953	2.37351282940314	8.79855445375629	1.2058884218882e-17	2.59832001780628e-16	29.3140894718916	None	ZNF236-DT
DHX58	0.530904506158091	2.50359638396054	8.7951398019348	1.2391656564513e-17	2.6679524761456e-16	29.2873819595795	None	DHX58
ITPRIP	0.385226861043499	1.53643610703197	8.79438489673374	1.24664423993805e-17	2.68197498993333e-16	29.2814786129844	None	ITPRIP
GNS	0.507194779437572	3.83808467641376	8.7896021564838	1.29507342178146e-17	2.78400690530637e-16	29.2440869448885	None	GNS
MIPEP	0.353783385972236	2.46209093589214	8.78784262962075	1.31335439963349e-17	2.82112181712456e-16	29.2303349244843	None	MIPEP
PRKCD	0.54957829045635	3.00762375371003	8.78569122552947	1.33605399136093e-17	2.86766333508953e-16	29.2135230407011	None	PRKCD
CMTM3	0.534678644403821	4.62814549320191	8.78534822860753	1.33970866067067e-17	2.87328713061523e-16	29.2108430333356	None	CMTM3
UNC45A	0.353351754282993	2.43737287682724	8.78304515565929	1.36450554085559e-17	2.92421117991691e-16	29.1928501043413	None	UNC45A
TRAPPC2B	0.329352848180716	2.92283667994483	8.78127611332469	1.38386034982412e-17	2.9634030343882e-16	29.179031856469	None	TRAPPC2B
PYCARD	0.633085095098246	3.51833824247533	8.77301826299556	1.47786110169874e-17	3.16225841591532e-16	29.1145576391846	Up	PYCARD
AQP1	1.28983633854836	6.67298241535606	8.77239001500714	1.48526576177583e-17	3.17565598672532e-16	29.1096544727216	Up	AQP1
TRAPPC1	0.305455090044774	7.69276889782307	8.77131925580162	1.49797060443565e-17	3.20035658212275e-16	29.1012983626763	None	TRAPPC1
DLGAP1-AS1	0.450291224691499	2.37501751531806	8.77114397434184	1.50006057824124e-17	3.20235837817618e-16	29.0999305583721	None	DLGAP1-AS1
LAMB1	0.625673964847408	1.74653900492765	8.7705602874412	1.50704099970745e-17	3.21478930306257e-16	29.0953759284109	Up	LAMB1
S1PR3	0.593278033956492	1.73677265544376	8.76940744889181	1.5209225350781e-17	3.24191116571444e-16	29.0863807930877	Up	S1PR3
EYA2	0.71905013548986	2.36892808954445	8.76917474450855	1.52373987140666e-17	3.24542570463563e-16	29.0845652076503	Up	EYA2
CXCL11	0.707315672968585	1.10050826672219	8.76898091177843	1.52609053092522e-17	3.24794164030016e-16	29.0830529322032	Up	CXCL11
COX6B1	0.357977861205008	9.19732837454715	8.76790644280203	1.53918608383067e-17	3.2733043102843e-16	29.0746704455138	None	COX6B1
RASSF1	0.322550598824829	3.11810794361553	8.76758032364401	1.54318274199726e-17	3.27929284439419e-16	29.0721263821785	None	RASSF1
HS6ST1	0.449872623933734	3.93483844936243	8.76570262341331	1.56639482215331e-17	3.32607414300352e-16	29.0574798514104	None	HS6ST1
SPI1	0.710500695644449	4.75995771589316	8.76425363505293	1.58454292342383e-17	3.36203935486428e-16	29.0461790736498	Up	SPI1
UBALD2	0.495931387299521	6.09585956660089	8.76330966427953	1.5964775485281e-17	3.38477613990989e-16	29.0388177626324	None	UBALD2
TMEM201	0.320088254036069	1.97883750523945	8.76042806154619	1.63346229572694e-17	3.46054781094738e-16	29.0163502053289	None	TMEM201
ACSF2	0.361171244960233	1.67125159855923	8.75638489549337	1.68678798473955e-17	3.57079645488996e-16	28.9848358993886	None	ACSF2
LAMTOR5	0.357714817465994	5.58523883836083	8.75373336806952	1.72269026629016e-17	3.64402128377326e-16	28.9641749087206	None	LAMTOR5
LINC02084	0.316191123804589	0.520594212823557	8.7529854362317	1.7329533777614e-17	3.66294118066554e-16	28.958347836313	None	LINC02084
PRPF31	0.407765572478518	4.96979677784168	8.75278912482425	1.73565716407447e-17	3.66586631749081e-16	28.9568184562601	None	PRPF31
FAM78A	0.329489772058357	1.63747529260119	8.75207090911592	1.74558470959224e-17	3.68403265381573e-16	28.9512233691039	None	FAM78A
PPP1R3B	0.415617316033002	1.42600489280263	8.75156363536325	1.75263032510582e-17	3.6957837161053e-16	28.9472717932613	None	PPP1R3B
ORAI1	0.450856738468787	3.58248624862878	8.75147861215982	1.75381397631842e-17	3.6957837161053e-16	28.946609494747	None	ORAI1
IGFLR1	0.41096129954434	1.66899897103426	8.75024983172291	1.77100898857345e-17	3.72918905599992e-16	28.9370383288655	None	IGFLR1
PTP4A2	0.398219415052852	4.50770981948433	8.74949420492096	1.78166557279188e-17	3.74878633475163e-16	28.9311531591464	None	PTP4A2
MRM2	0.363769225575119	4.24739529227326	8.74853877677404	1.79523077451219e-17	3.77446930592744e-16	28.9237124195151	None	MRM2
PPM1J	0.328104053432648	0.887150740442164	8.74828774058689	1.79881190697193e-17	3.77913781423892e-16	28.9217574916391	None	PPM1J
TRBV28	0.556653401411838	0.973231950379378	8.74764397186282	1.80802784821611e-17	3.79562853033668e-16	28.9167443874792	None	TRBV28
PSMC4	0.370374332464767	6.03548401501269	8.74703814659429	1.81674324661036e-17	3.81104433016285e-16	28.9120270198724	None	PSMC4
AC060766.1	0.620232043361128	2.42276875308112	8.74651625449265	1.82428448574587e-17	3.82397564581932e-16	28.9079634200488	Up	AC060766.1
DNAAF3	0.382214210817611	0.564712244936902	8.74639298258195	1.82607025561946e-17	3.82483222319568e-16	28.9070036179936	None	DNAAF3
STX11	0.491264991721312	1.54805483733126	8.74134769366422	1.90066082095333e-17	3.97806734296592e-16	28.8677298894489	None	STX11
LUM	0.76808985770173	1.7957039546667	8.73783232227319	1.95440600125314e-17	4.08747532219915e-16	28.8403759943474	Up	LUM
GYS1	0.395169464628602	3.7639128989114	8.73553200106385	1.99038541176046e-17	4.15959100272648e-16	28.8224813876239	None	GYS1
TWIST1	0.666125396590343	1.64406722407244	8.73469096019175	2.00370303611679e-17	4.18427429512087e-16	28.815939711785	Up	TWIST1
TRAPPC3	0.36626918163843	4.25132439299528	8.73403976963034	2.01407493236536e-17	4.20277364173671e-16	28.8108750473847	None	TRAPPC3
AC097641.1	-0.605148288995769	1.29545294475359	-8.73371614996804	2.01924914491532e-17	4.2104073386545e-16	28.8083581917442	Down	AC097641.1
RPS6KA3	0.339335349654119	1.62793827730373	8.73225642151181	2.04275194950603e-17	4.25621850304429e-16	28.7970065047901	None	RPS6KA3
PDLIM7	0.482199547757301	2.58431640522283	8.73096214656368	2.0638169596055e-17	4.29688547496875e-16	28.7869427348059	None	PDLIM7
HSPA5	0.477979439535221	6.81798563448356	8.72723814901965	2.12563265675942e-17	4.42227126657949e-16	28.7579929864521	None	HSPA5
AC090579.1	0.380886418125338	0.646680858002682	8.72547063376907	2.1556094256873e-17	4.48127965486819e-16	28.744256031642	None	AC090579.1
RASSF3	0.363392532801407	2.2612353433163	8.7248213707393	2.16672548565814e-17	4.50101971867383e-16	28.7392105761373	None	RASSF3
SLC16A5	0.228177151129455	0.602658278467667	8.72450522888854	2.17215866581945e-17	4.50880114995783e-16	28.7367539295501	None	SLC16A5
E2F7	0.327758768176173	0.495779712257422	8.72441463225531	2.17371813199162e-17	4.50880114995783e-16	28.7360499423883	None	E2F7
C16orf54	0.307266190907709	0.767856087011687	8.72191789595905	2.21713358225223e-17	4.5954229935428e-16	28.7166511638335	None	C16orf54
BTK	0.450304399476392	1.55692959642964	8.72140971618031	2.22607472433459e-17	4.61051449617219e-16	28.712703320754	None	BTK
C7orf31	0.384872809985355	1.23480648554897	8.72041859555242	2.24361565224223e-17	4.64338160397733e-16	28.7050042294686	None	C7orf31
ZIC2	0.574766978317102	2.35091738770337	8.71920212592363	2.26533174407487e-17	4.68483424124612e-16	28.6955555588319	None	ZIC2
CTSS	0.703093928830104	3.32125945543746	8.71847757648746	2.27836483990288e-17	4.70828162674574e-16	28.6899282701278	Up	CTSS
CEROX1	-0.882914635180905	5.53818187464737	-8.71834975756785	2.28067171083058e-17	4.70954469119766e-16	28.6889355895826	Down	CEROX1
UNG	0.397304624697141	4.8347069874669	8.71761588718742	2.29396134484304e-17	4.73274482349023e-16	28.6832363523267	None	UNG
MYL6	0.416744888713215	6.68576156710631	8.71754138466529	2.29531478261732e-17	4.73274482349023e-16	28.6826577869884	None	MYL6
RAB8A	0.330771303460842	2.42306100469265	8.71727335955126	2.30019035002609e-17	4.73757585147585e-16	28.6805764127683	None	RAB8A
CCNB1	0.686007497809404	3.34945509687508	8.71722510170127	2.30106928193308e-17	4.73757585147585e-16	28.6802016672797	Up	CCNB1
SGSH	0.289030660377528	1.95830169798951	8.71638797985578	2.31636894098314e-17	4.76554303458264e-16	28.6737012736206	None	SGSH
ZC3HAV1	0.40953344919394	2.12363172787649	8.71457920758707	2.34977130154249e-17	4.83068453952931e-16	28.6596575367768	None	ZC3HAV1
PSMB8-AS1	0.571617027663772	3.15158960437277	8.71412975952745	2.35814480897641e-17	4.84431316009695e-16	28.6561682734214	None	PSMB8-AS1
DNAAF5	0.348423400063908	2.0447205460954	8.71273313809493	2.38435352483602e-17	4.89453324455252e-16	28.6453265951782	None	DNAAF5
HES1	0.593332483375397	4.55613730219517	8.71229688434292	2.39259905962197e-17	4.90783207399857e-16	28.6419403311725	Up	HES1
SCMH1	0.365833962002647	2.82437170096977	8.71150165330456	2.40770215388256e-17	4.93516749977374e-16	28.6357679796115	None	SCMH1
KLRC3	-0.819705403379251	2.43653673355556	-8.71124218956744	2.4126502787254e-17	4.9416628939026e-16	28.6337541942421	Down	KLRC3
ADRM1	0.331303803828797	6.26908988999	8.71050786022592	2.42670893494766e-17	4.96679542809406e-16	28.6280550745962	None	ADRM1
NADK	0.406681809032708	3.07976583708435	8.710188230702	2.43285348249782e-17	4.97570490595689e-16	28.6255745532306	None	NADK
AAGAB	0.351660449973466	3.57699333180943	8.70961316352169	2.44394731965614e-17	4.99471617778731e-16	28.6211118603406	None	AAGAB
NKG7	0.691100636749744	2.50872751447501	8.70900681466435	2.45569880413576e-17	5.01504254309314e-16	28.6164066650621	Up	NKG7
TMEM67	0.275686092548944	0.824005092179905	8.70726307087334	2.48980612849179e-17	5.08096072099419e-16	28.6028768659244	None	TMEM67
DPP9	0.306409997888872	2.00784154988693	8.70380714603781	2.55879351238498e-17	5.21790976600444e-16	28.5760685065318	None	DPP9
ANTXR2	0.318837664260527	0.85570102174959	8.70269729923792	2.58134676054585e-17	5.2600385126486e-16	28.5674609725612	None	ANTXR2
TNC	0.834628164961033	3.59481185849169	8.70230538430882	2.58935775141963e-17	5.27249429530269e-16	28.56442164275	Up	TNC
SLC25A20	0.644877117704612	4.08262818054345	8.7020680529101	2.5942209022909e-17	5.27852683811191e-16	28.5625811725901	Up	SLC25A20
LOX	0.526414643251819	1.11943059795488	8.70090353608481	2.61821417151668e-17	5.32344658855815e-16	28.5535510919033	None	LOX
RASSF8	0.418249496642457	1.91262401564519	8.69981768069906	2.64078436260924e-17	5.36540928215867e-16	28.545131842981	None	RASSF8
COL3A1	0.946850201221701	2.12369028375763	8.69690449246407	2.70229167938331e-17	5.48636323853744e-16	28.5225483663029	Up	COL3A1
WDR34	0.507929318819407	4.91770453167747	8.69666839293695	2.70733815417071e-17	5.49259385638694e-16	28.5207183495842	None	WDR34
ITGA2	0.42504521733147	0.974992150854434	8.69542511813438	2.73406648299158e-17	5.54277098529986e-16	28.511082327343	None	ITGA2
MOB1A	0.406150541385684	3.29216805315613	8.69497602869892	2.74378516278375e-17	5.5584164194862e-16	28.5076019205885	None	MOB1A
AC098851.1	0.615440716530079	1.7928335895101	8.69374982056097	2.77049566813242e-17	5.60843634742784e-16	28.4980996324973	Up	AC098851.1
DBNDD1	0.620907166802025	2.5652293495241	8.69150736007058	2.82000992672599e-17	5.70451243298527e-16	28.4807248203888	Up	DBNDD1
TYROBP	0.760955429785119	7.94291279133764	8.6908464301628	2.83476971167258e-17	5.73019606783074e-16	28.475604546205	Up	TYROBP
IL1RAP	0.4826646216247	0.985087660530177	8.68693608786055	2.92367081640559e-17	5.9050298334108e-16	28.4453171443404	None	IL1RAP
PIGK	0.334662995528837	2.44219186141247	8.68685628875639	2.92551344810732e-17	5.9050298334108e-16	28.4446991760663	None	PIGK
TOR3A	0.352314937633144	3.59847604876312	8.68455546610942	2.97913815096826e-17	6.00890217901179e-16	28.4268834260174	None	TOR3A
PTMA	0.391769538150836	6.99843092480654	8.68322568894645	3.0105729209617e-17	6.06789929657403e-16	28.4165883906194	None	PTMA
HHLA3	0.400414846600982	5.26230237572079	8.68295015812638	3.01712712969863e-17	6.07669970270121e-16	28.4144554079884	None	HHLA3
S100A2	0.581984984389058	2.10893016024042	8.68185517404831	3.04331387718315e-17	6.12499997281775e-16	28.4059792752005	None	S100A2
CYTL1	0.824656428368232	4.46148828429655	8.68068770382408	3.07148170400675e-17	6.17721454359765e-16	28.3969429703496	Up	CYTL1
BCL2A1	0.884443703806579	2.80401612543242	8.67977464123645	3.09369088225855e-17	6.21428207007117e-16	28.3898764709819	Up	BCL2A1
RDM1	0.287480819385197	0.502430526528552	8.6797461030266	3.09438759375978e-17	6.21428207007117e-16	28.3896556136524	None	RDM1
SDC2	0.621962870965879	3.49020530041092	8.67434538786661	3.22906846338921e-17	6.48006846113959e-16	28.347869827153	Up	SDC2
CRYZ	0.513140654330852	2.81602612990416	8.67283843554989	3.26767159458159e-17	6.55280222872989e-16	28.3362140932306	None	CRYZ
KLHDC8A	0.870761147048168	3.94171228089716	8.67162202108522	3.29916463195134e-17	6.61118315207912e-16	28.3268067372642	Up	KLHDC8A
AL162231.1	0.510840468826212	1.46210969533875	8.66932410338022	3.3594789861387e-17	6.7271931767135e-16	28.3090382430376	None	AL162231.1
FBXW9	0.428654167984775	3.68398530885031	8.66713421887626	3.41797179942868e-17	6.83939112084525e-16	28.2921085868012	None	FBXW9
AC008736.1	0.453858786510108	3.87852512773948	8.66679204853814	3.4272018354632e-17	6.85292323816809e-16	28.2894636278744	None	AC008736.1
OSBPL3	0.42211747352387	1.54884091013676	8.66228081681529	3.55122128999712e-17	7.09580000779712e-16	28.254599793182	None	OSBPL3
AC083862.2	0.413945431878086	1.45370285776451	8.66009408848237	3.61292370696465e-17	7.21389957133257e-16	28.2377054411607	None	AC083862.2
TNFRSF1B	0.61181281665676	3.599030680698	8.65803468078859	3.67200222587011e-17	7.32659409635894e-16	28.2217978476125	Up	TNFRSF1B
ARC	1.01675541898728	4.26844323799178	8.65766205579596	3.68279335541984e-17	7.34285015458941e-16	28.2189198813812	Up	ARC
HAMP	0.748433485758042	1.65853910782233	8.65589743577702	3.73432365277264e-17	7.44025144419708e-16	28.2052921885451	Up	HAMP
C5AR1	0.733962065096555	2.60675294794023	8.65574490959627	3.73881103827803e-17	7.44385217040388e-16	28.2041143728697	Up	C5AR1
SMIM4	0.327929376842871	2.60653873827786	8.65416192892138	3.78569894807014e-17	7.53180534267192e-16	28.1918914812586	None	SMIM4
LINC01831	0.838680722128362	1.73758267472546	8.65352062392908	3.80485945755074e-17	7.56259673587893e-16	28.18694018818	Up	LINC01831
FLII	0.364181545277533	3.52357047487262	8.6534618123323	3.80662138574161e-17	7.56259673587893e-16	28.1864861388619	None	FLII
IKBKE	0.384290415788897	1.61592724297612	8.65306969886289	3.81838929280487e-17	7.58055355385007e-16	28.1834589269177	None	IKBKE
KCNE5	1.1170508609209	2.41809681612857	8.65187332045002	3.85451712302371e-17	7.64681132677575e-16	28.174223266307	Up	KCNE5
C6orf118	0.556030387885526	1.10987685976612	8.64905802374437	3.94087125779378e-17	7.81254520442287e-16	28.1524940747893	None	C6orf118
H3C6	0.881070753151828	3.13447883203755	8.64755910875098	3.98762520158934e-17	7.89959360548804e-16	28.1409273517683	Up	H3C6
GBP4	0.505535980025427	1.4712340788641	8.64680634246843	4.0113118166832e-17	7.9408534851432e-16	28.1351190581919	None	GBP4
CD37	0.617877860082075	2.60275875677592	8.64649278241316	4.02121931740175e-17	7.95479667532166e-16	28.132699768625	Up	CD37
RHOG	0.43619619097782	6.19084647994387	8.6434837390561	4.11753408346848e-17	8.13952965368352e-16	28.1094868770993	None	RHOG
C1QB	0.859955133064537	8.22946322078457	8.6421324955668	4.16152396294676e-17	8.22063773448673e-16	28.0990649663994	Up	C1QB
SLC22A18	0.328596796681059	0.943418543536835	8.64029999359561	4.22192442088067e-17	8.33402479499216e-16	28.0849332604667	None	SLC22A18
TRIB1	0.473159928950303	2.82184153665686	8.63903108188357	4.26425561405524e-17	8.41160762960017e-16	28.0751491897407	None	TRIB1
SAMD15	0.368671300128452	1.08876349915858	8.6377376914538	4.30783523391284e-17	8.49154121977965e-16	28.0651775491794	None	SAMD15
CCDC34	0.39383225721723	2.20827051193888	8.63712157993066	4.3287490955986e-17	8.52671470788337e-16	28.0604279371348	None	CCDC34
ORMDL2	0.350569714790533	2.95434476602552	8.63284422238519	4.47673719241161e-17	8.81197014755777e-16	28.0274611578787	None	ORMDL2
SSC5D	0.297488280864708	0.516345861223696	8.63239403316532	4.49260080314608e-17	8.83693305287388e-16	28.0239921802423	None	SSC5D
TSPO	0.674357528305086	6.20416902451502	8.63018328880435	4.57131239489598e-17	8.9853949367191e-16	28.006959158759	Up	TSPO
CRISPLD1	0.711960738395939	3.74987398967148	8.62922707400532	4.60577850690952e-17	9.04673919737658e-16	27.9995929291905	Up	CRISPLD1
TMEM59	0.330193929153656	3.57727474569108	8.62326019218058	4.8267287378671e-17	9.46968738066898e-16	27.9536415437263	None	TMEM59
B3GALT5-AS1	0.501094171058067	1.34413276533783	8.62322864195443	4.82792443689324e-17	9.46968738066898e-16	27.9533986403836	None	B3GALT5-AS1
PIH1D2	0.379659246114006	1.43839187509857	8.62281950908871	4.84345641018539e-17	9.49344801245511e-16	27.9502488144649	None	PIH1D2
DLL3	-1.18027157259252	6.18049700131256	-8.62027668036517	4.94110382439037e-17	9.67801252599564e-16	27.9306747897419	Down	DLL3
GGT5	0.472806981572009	2.460969186363	8.61809721407506	5.0263448085814e-17	9.83803387692317e-16	27.9139014898821	None	GGT5
TCTEX1D4	0.424885016605306	0.604029054412941	8.61550096956517	5.1297853467076e-17	1.0033426635173e-15	27.8939250465773	None	TCTEX1D4
CEBPD	0.770908225599592	4.74401091534292	8.61505256747428	5.14786264772945e-17	1.00616986050695e-15	27.8904753640902	Up	CEBPD
LDHAP4	0.575485999797655	2.61869928345388	8.61487458342198	5.1550555099848e-17	1.00686717112741e-15	27.889106122706	None	LDHAP4
STING1	0.472872574125818	2.589948738739	8.61004337949966	5.35413923963999e-17	1.04447362815785e-15	27.8519480005275	None	STING1
TMEM237	0.314698779822437	1.85276144961739	8.61002007145567	5.35511790342325e-17	1.04447362815785e-15	27.8517687721593	None	TMEM237
IFI27	0.555804503175477	3.37123112246	8.60949378181737	5.37726301711263e-17	1.04805686341955e-15	27.8477219445559	None	IFI27
DUSP26	-0.686189988535992	5.13826928166974	-8.60815921620227	5.43382527649569e-17	1.05833845181901e-15	27.8374608795332	Down	DUSP26
ITPRIPL2	0.370587312151963	1.37719405607226	8.60760188064582	5.45762029655142e-17	1.062228073696e-15	27.8331760726344	None	ITPRIPL2
ZNF468	0.321162516708329	1.21000670737786	8.60721779796187	5.47407833937748e-17	1.06468523667976e-15	27.8302233658768	None	ZNF468
CALR	0.433005001983226	8.38638842699717	8.60650032553192	5.50495375333876e-17	1.06994111648167e-15	27.824707944798	None	CALR
THBS4	0.723807935249004	2.93461634684593	8.60592811904487	5.52970119578194e-17	1.0739994476339e-15	27.8203094881172	Up	THBS4
LAMC3	0.387687555586268	1.06023189877816	8.60331892430414	5.64394794839819e-17	1.09542285338093e-15	27.8002559921414	None	LAMC3
MED10	0.316622471801272	5.04968530997952	8.60075080539453	5.75867390073636e-17	1.11690928016098e-15	27.7805229229893	None	MED10
DHDDS	0.312739178667341	2.56028566835628	8.59963881035628	5.80906260024055e-17	1.12589605484355e-15	27.771979963606	None	DHDDS
CAPN1	0.347057984543812	3.28355929999229	8.59809524821256	5.87973035882093e-17	1.13879798455992e-15	27.7601229263202	None	CAPN1
SH2B3	0.425520354158519	2.43524957902386	8.59736621124176	5.91340213327006e-17	1.14452146933409e-15	27.7545233407034	None	SH2B3
SLC39A8	0.367601927858284	1.63491117141984	8.59682079892239	5.93871747976611e-17	1.14862074709627e-15	27.7503343863215	None	SLC39A8
VWF	0.57488173753941	2.57141895117783	8.59537307965144	6.00643421551945e-17	1.16090956090353e-15	27.7392164309995	None	VWF
PDZK1IP1	0.534041705299681	1.00302545042631	8.59375768322287	6.08289528203179e-17	1.17487019167699e-15	27.7268125377842	None	PDZK1IP1
CARD6	0.3631987048004	1.24630031635787	8.59164667010142	6.18426708241319e-17	1.19361941589259e-15	27.7106058304771	None	CARD6
SUMF1	0.296626203897718	1.58535886909061	8.59139592610418	6.19641833186429e-17	1.19513418575833e-15	27.7086810250826	None	SUMF1
AC079089.4	-1.00712942363671	2.5902594902307	-8.5910477889093	6.21332847229651e-17	1.19756408736685e-15	27.7060086670506	Down	AC079089.4
RHPN2	0.597019238195122	2.60788384272473	8.58920114086382	6.30379173014947e-17	1.21415750009134e-15	27.6918349380257	Up	RHPN2
TNFRSF10A	0.261556551573838	0.787706553794851	8.58822359082744	6.35220554030442e-17	1.22263448840204e-15	27.6843328513792	None	TNFRSF10A
AL671883.2	0.522378611605994	2.17454162387163	8.58780316179043	6.37314042550898e-17	1.22581441951583e-15	27.6811065301606	None	AL671883.2
LINC01852	0.318187475884928	1.19647796091668	8.58770847984259	6.37786442862152e-17	1.22587409439816e-15	27.6803799697975	None	LINC01852
C7orf57	0.782968394920259	0.937650601855173	8.58610598808992	6.45834523497189e-17	1.24048465114875e-15	27.6680839060664	Up	C7orf57
RRN3P2	0.235496554448922	0.649928995813801	8.58544039516852	6.4920671591515e-17	1.24610002265566e-15	27.6629772893215	None	RRN3P2
AC007490.1	-0.781732618224001	2.711040257935	-8.58477066368907	6.52617442891597e-17	1.25178155102702e-15	27.65783923899	Down	AC007490.1
AC133065.3	0.498358978590789	1.51657418386824	8.58330264824838	6.60155659264641e-17	1.26428588645629e-15	27.646578026644	None	AC133065.3
LIMS1	0.367662644861911	2.24663687696115	8.58324118937202	6.60473118898319e-17	1.26428588645629e-15	27.6461066063364	None	LIMS1
AC099343.4	0.35217796657802	1.79552359186144	8.58317789490585	6.60800217816816e-17	1.26428588645629e-15	27.6456211089507	None	AC099343.4
BCL10	0.348997202961543	2.79715177452114	8.58314748907534	6.60957408776028e-17	1.26428588645629e-15	27.6453878833961	None	BCL10
CFAP298	0.324956865904165	3.11412143071384	8.58291525588347	6.62159219374138e-17	1.26571301850635e-15	27.6436065785205	None	CFAP298
RSPH4A	0.576503753298847	1.12548257847899	8.5821820687764	6.65967667382947e-17	1.27173785842107e-15	27.6379830447592	None	RSPH4A
GZMA	0.791065430069645	1.81358601759365	8.58213231367396	6.6622689709896e-17	1.27173785842107e-15	27.6376014377748	Up	GZMA
PEF1	0.356577496313782	6.01502154114494	8.58188207803077	6.67532166177571e-17	1.27335428457527e-15	27.6356822308285	None	PEF1
PPP1R3G	0.294369257571158	0.87212929092837	8.58104331137947	6.71925771006579e-17	1.28085561866415e-15	27.6292495527691	None	PPP1R3G
IGFBP7	0.620840575847065	8.44327412710705	8.58062646740256	6.74119892497925e-17	1.2841567828695e-15	27.6260528750603	Up	IGFBP7
SLC25A19	0.328227795013688	1.91424936029599	8.58042878257154	6.75162910835848e-17	1.28526214431493e-15	27.6245369202169	None	SLC25A19
SNAPC2	0.434016249309698	4.51349425395114	8.58028123933131	6.75942413158381e-17	1.28586469746992e-15	27.6234054965265	None	SNAPC2
CYP4F11	0.459290408453496	1.27490629742625	8.57839944635953	6.85962697687623e-17	1.30403339942341e-15	27.6089764767238	None	CYP4F11
PICK1	0.471538857733528	2.18713966072573	8.57789977857355	6.88647937345791e-17	1.30824266838865e-15	27.6051455992797	None	PICK1
FKBP1A	0.353489898397054	6.65427856723551	8.57663120829962	6.95512062281591e-17	1.32037949540731e-15	27.5954204621964	None	FKBP1A
FLOT2	0.373408394732287	5.61752317819487	8.57628433195311	6.97400725879905e-17	1.32306063938446e-15	27.5927614320419	None	FLOT2
SLC26A2	0.330573308467354	1.05598286693004	8.57527169924849	7.02943332538184e-17	1.33266540054031e-15	27.5849994422793	None	SLC26A2
WARS2	0.338512545602396	2.05611770962686	8.57428772807486	7.08370764775982e-17	1.34203885544939e-15	27.5774578481214	None	WARS2
CXCL9	0.613828257075386	0.918410894289498	8.57314307466383	7.14736631742402e-17	1.35317622426813e-15	27.5686855823617	Up	CXCL9
HSP90B1	0.429262980013142	6.58530030014436	8.57261258465263	7.17706039040014e-17	1.3578724474317e-15	27.5646203896989	None	HSP90B1
AC016737.2	0.432209441961206	0.54889271485919	8.57203117659224	7.20974466065406e-17	1.36312762562972e-15	27.5601652379784	None	AC016737.2
NCF2	0.537961260498907	2.60410114652131	8.56949929612503	7.35379994890564e-17	1.38941795769323e-15	27.5407670253526	None	NCF2
FBLN7	0.397740364728691	0.683404197677541	8.56893380632269	7.38636101575032e-17	1.39462128383038e-15	27.5364351029527	None	FBLN7
AC023105.1	1.3991189436867	2.85387754923296	8.56765261501431	7.46066049934612e-17	1.40769283090244e-15	27.5266214086045	Up	AC023105.1
IL10RB	0.406230650387096	3.86795743054158	8.56749107752648	7.4700807493199e-17	1.40851339261107e-15	27.5253841437197	None	IL10RB
GALNS	0.23947180416077	1.26854364670191	8.56736888343045	7.47721445233563e-17	1.40890199592381e-15	27.52444823424	None	GALNS
CAP1	0.411753942798574	6.1781955063895	8.56589382621996	7.5638615148625e-17	1.42426230314435e-15	27.5131513110446	None	CAP1
MICB	0.435899555267332	1.25679267607253	8.56467679677843	7.63609828068604e-17	1.43689020086568e-15	27.5038316970247	None	MICB
SYNGR2	0.519641962605046	3.78881277748931	8.56366084196805	7.69692214795864e-17	1.44735487973868e-15	27.4960526563476	None	SYNGR2
DNAJC25	0.330065739568812	2.49843202513386	8.56228752836027	7.77990239230665e-17	1.46196893805091e-15	27.4855385343403	None	DNAJC25
GRWD1	0.336614785868517	2.24834284259656	8.56130807604841	7.83962381124158e-17	1.47219548163234e-15	27.478040646293	None	GRWD1
PROSER3	0.294295381747673	1.01804642703781	8.56001022992358	7.91945759958627e-17	1.48564904249311e-15	27.468106449792	None	PROSER3
BUD31	0.366978981836712	5.35629002600036	8.55996969630134	7.92196382203605e-17	1.48564904249311e-15	27.4677962097492	None	BUD31
AC002398.1	0.545677954087383	3.6863300127096	8.55537451707712	8.21122834737907e-17	1.53885732874566e-15	27.4326328002439	None	AC002398.1
RABAC1	0.39553179740217	6.65999450891981	8.55296239015766	8.3672240093601e-17	1.56703492674287e-15	27.4141806637694	None	RABAC1
LINC02036	0.333869735257274	0.463205813440052	8.55263565476496	8.3885784652124e-17	1.56997559496502e-15	27.4116815435384	None	LINC02036
MEIS3P1	0.742410628667682	3.07717937689541	8.55028785686939	8.54361588555623e-17	1.59791506805009e-15	27.393726046328	Up	MEIS3P1
ERP29	0.3324354931205	5.42898946611874	8.54791987588777	8.70285436119005e-17	1.62660213342996e-15	27.3756201818055	None	ERP29
AC004921.1	0.503920179102391	1.3195130466155	8.54683058287432	8.7770871792866e-17	1.63937336460999e-15	27.3672926631935	None	AC004921.1
CPVL	0.731762241922183	3.49696645431507	8.54451620704392	8.93689021852866e-17	1.6680993879665e-15	27.3496023434278	Up	CPVL
PLA2G15	0.346805255079337	2.96809208669964	8.54387012558794	8.98201200607297e-17	1.67539557727784e-15	27.3446645949902	None	PLA2G15
GPI	0.412716061000393	3.83654618194825	8.5415631050694	9.14497755443924e-17	1.70464836642279e-15	27.3270353724227	None	GPI
PTTG1	0.775158433059949	3.3893307889274	8.54045441373431	9.22433063786359e-17	1.7182867815964e-15	27.3185646010032	Up	PTTG1
COLEC12	0.547966015355757	1.48711564104238	8.5391395578987	9.31932217449577e-17	1.73481805679923e-15	27.3085198032347	None	COLEC12
CSNK1G2	0.372656472194243	4.01588772382842	8.53858023555284	9.36002283588614e-17	1.74122755689151e-15	27.3042472533992	None	CSNK1G2
CPNE8-AS1	0.736546517268416	1.83532709313799	8.53795232227749	9.40592405433985e-17	1.74859527901764e-15	27.2994510179155	Up	CPNE8-AS1
ERF	0.478059553376569	4.86102669299466	8.53694773025148	9.47982405547703e-17	1.76115473790514e-15	27.2917781562187	None	ERF
AC022034.4	0.592146666154708	0.806690914926658	8.53640529707404	9.51996490962866e-17	1.76742984893066e-15	27.2876354662481	Up	AC022034.4
CC2D1A	0.375464740493437	3.35677176589015	8.53435537958273	9.67318457241008e-17	1.79467620784314e-15	27.2719816637808	None	CC2D1A
ADAMTS1	0.518843606109421	1.51348950804892	8.53420760779838	9.68432337896103e-17	1.79554337468133e-15	27.270853348984	None	ADAMTS1
AL158166.2	0.466631244162324	1.3388663750279	8.53374538484562	9.71924693008393e-17	1.80081630577819e-15	27.2673241360312	None	AL158166.2
UBL4A	0.389335750085058	4.86696203450862	8.53012271206101	9.99730556755592e-17	1.85110109888865e-15	27.2396692197798	None	UBL4A
TMBIM4	0.346236863763401	3.17014982265642	8.52848162692608	1.01258408259125e-16	1.87365158626845e-15	27.2271445233908	None	TMBIM4
TM4SF1	0.677665864045107	2.90236292142163	8.52812043567249	1.01543490786096e-16	1.87767570778497e-15	27.2243881848907	Up	TM4SF1
TM2D1	0.274828280751042	2.22507730853111	8.52734274262299	1.02160007035921e-16	1.88781905217277e-15	27.2184537365851	None	TM2D1
TNFSF13	0.437327448812432	2.90510274810894	8.52588713243967	1.03323900669772e-16	1.90805719228873e-15	27.2073473769456	None	TNFSF13
AC018450.1	0.37791015678693	0.961744129964643	8.52577303921668	1.03415680548076e-16	1.90848313059287e-15	27.2064769055179	None	AC018450.1
FAS	0.509052778162241	1.87646770807798	8.52457883062412	1.04381184895735e-16	1.92502193180222e-15	27.1973662797164	None	FAS
ITGB3	0.265174626680231	0.418080678217646	8.52225190000646	1.06288144416258e-16	1.95816571605504e-15	27.1796170422314	None	ITGB3
HDAC1	0.458461356073916	3.88814041397479	8.52221415420879	1.06319359826132e-16	1.95816571605504e-15	27.1793291587958	None	HDAC1
IMPA1P1	0.402227193818267	0.695695378501107	8.52141017137518	1.06986401786023e-16	1.96914534340955e-15	27.1731975041423	None	IMPA1P1
GLI3	0.353387683949987	0.915598986301384	8.52096870311502	1.07354432919314e-16	1.97461060920597e-15	27.1698307996009	None	GLI3
CCDC24	0.364413681498031	2.06444464160383	8.52008016898262	1.08098959157353e-16	1.98698907454423e-15	27.1630551253624	None	CCDC24
RN7SL834P	0.69609007948377	1.28833809738596	8.51860858866715	1.09343275317966e-16	2.00853183113835e-15	27.1518345728211	Up	RN7SL834P
SMG9	0.300874519704018	2.02712012538957	8.51516053295116	1.12314541774269e-16	2.06174757649607e-15	27.1255498020719	None	SMG9
CFB	0.221658076449281	0.410369240882569	8.51391711715199	1.13405480930123e-16	2.0803988291633e-15	27.1160732454334	None	CFB
AC243964.3	0.491754763886307	0.865319713813613	8.51363218729649	1.13656941698764e-16	2.08363557672705e-15	27.1139018398904	None	AC243964.3
BRI3	0.310671444979652	3.41177203118185	8.51332486217233	1.13928784819126e-16	2.08724147069024e-15	27.1115598287337	None	BRI3
AC010719.1	0.544725410923315	0.890026665899573	8.50946085911295	1.17401995417885e-16	2.14945485875829e-15	27.0821194642931	None	AC010719.1
NDUFB2	0.318120392834863	4.48271790316152	8.50858051110841	1.18207828292562e-16	2.16278275559789e-15	27.0754134697218	None	NDUFB2
MFSD5	0.328844278641439	4.44687174065558	8.50843130917714	1.18344942018449e-16	2.16386597736695e-15	27.0742769886074	None	MFSD5
MRPS6	0.343365506886305	3.24078681480007	8.50752906278782	1.19177444595933e-16	2.17765417513648e-15	27.0674048573325	None	MRPS6
ZNF816	0.310400568274807	1.23729267140341	8.50627213238334	1.20346869293308e-16	2.19757655999496e-15	27.0578321804157	None	ZNF816
KMT5A	0.30155226989023	2.59291996397617	8.5058739673419	1.20719674349225e-16	2.20293576568685e-15	27.0548000249277	None	KMT5A
IFI35	0.618242592357527	4.82602254425676	8.50566116972545	1.20919386165028e-16	2.20513134034634e-15	27.0531795488963	Up	IFI35
LINC02777	0.509680980401204	2.21080275802459	8.50445093901996	1.22061419258165e-16	2.22449728246474e-15	27.0439641332267	None	LINC02777
AL121895.2	0.535820119457599	1.38638492860374	8.50434987608174	1.22157268028481e-16	2.2247842375233e-15	27.0431946274707	None	AL121895.2
VAMP3	0.42267678043198	5.91550439646622	8.50388155145935	1.22602402100094e-16	2.23142799208913e-15	27.0396288412557	None	VAMP3
ADIG	0.431314525025406	0.720945097495787	8.50250291000385	1.23922101805772e-16	2.25397017390538e-15	27.0291328883137	None	ADIG
PDE6B	0.424451881181501	1.40109096750218	8.50173322795934	1.24664973554141e-16	2.2659980206104e-15	27.0232736932273	None	PDE6B
LINC00836	-0.764643532633749	2.01091975359842	-8.49806258043718	1.28268744400184e-16	2.32997783320517e-15	26.9953367784194	Down	LINC00836
GAPDH	0.40379010951454	10.2526532366296	8.49718902328106	1.2914143913172e-16	2.34429694800288e-15	26.9886896497383	None	GAPDH
POR	0.336345837786172	3.57951550861269	8.49685829354453	1.29473371391335e-16	2.34878733966227e-15	26.9861731820836	None	POR
SLC35D1	0.360554583168083	1.74560330811703	8.49234913035051	1.34083931261791e-16	2.43084014808419e-15	26.9518715364875	None	SLC35D1
SLC16A11	0.444891595990609	1.08859393696632	8.48996847049828	1.36583186488807e-16	2.47453452155259e-15	26.9337675088654	None	SLC16A11
NAB2	0.440918292866813	4.16692565152671	8.48783978464625	1.3885686622389e-16	2.51408774609017e-15	26.9175830939506	None	NAB2
APOL6	0.422320257566231	1.28213623358093	8.48741067469353	1.39319714225774e-16	2.5208245882128e-15	26.9143209616036	None	APOL6
CNGA3	0.85634980615537	1.86645622879629	8.48402265269609	1.43028052497305e-16	2.58623771488291e-15	26.8885695567634	Up	CNGA3
MOB3A	0.372311212643944	3.91655473579342	8.47925119135279	1.48416570931007e-16	2.68192702735055e-15	26.8523169958076	None	MOB3A
PHEX	0.291213267905595	0.68258490148959	8.47779062687335	1.5010576789089e-16	2.71068764460441e-15	26.841223202566	None	PHEX
CKMT2	0.359007467824376	1.43107437736419	8.47593044242826	1.52284670271171e-16	2.7482484938996e-15	26.8270962939977	None	CKMT2
GSTM4	0.313046104515349	2.50410781105132	8.47582837008865	1.52405131727131e-16	2.74863644713593e-15	26.8263211919529	None	GSTM4
SERPINF2	0.41420315641683	1.60665480927535	8.47341973058526	1.55275192254985e-16	2.79858091478907e-15	26.8080329892507	None	SERPINF2
SVBP	0.391795707593564	5.30702622927652	8.47301924988608	1.55757543597658e-16	2.80545396620062e-15	26.8049926427796	None	SVBP
MACROH2A2	-0.763401686316657	4.68651037058913	-8.46932847283481	1.60273108217825e-16	2.88491594792085e-15	26.7769786388471	Down	MACROH2A2
AC010504.1	0.464570882562089	2.26865839072773	8.4684065794232	1.61421062756078e-16	2.90369727784152e-15	26.7699827448555	None	AC010504.1
C6orf141	0.518070794287891	0.72309666059852	8.46716898352816	1.62974918018385e-16	2.92975105051303e-15	26.760592066992	None	C6orf141
LEF1	0.399965362800096	1.75143237118981	8.46672413972249	1.63537042126269e-16	2.93795459768111e-15	26.7572169330482	None	LEF1
AC005682.1	0.330707773486873	0.600018450560449	8.46543604005893	1.65175569351298e-16	2.96547269758433e-15	26.7474446222719	None	AC005682.1
ATP5PD	0.278619728288283	5.27255222373893	8.46298798602946	1.68334454030675e-16	3.0202332856899e-15	26.7288754777017	None	ATP5PD
SLAMF8	0.58030498642607	1.46223892644915	8.46170498889052	1.7001375445253e-16	3.04839381288869e-15	26.7191453225756	None	SLAMF8
LILRB1	0.434068824958258	1.20390972421066	8.46078676845392	1.71225755184142e-16	3.06814459644153e-15	26.7121823337866	None	LILRB1
PMS2P1	0.393442460320893	5.27119521270221	8.46056142217339	1.71524502273577e-16	3.07151613549086e-15	26.7104735953835	None	PMS2P1
ACSL1	0.503422698710405	2.59324707015624	8.45976047200568	1.72590516124773e-16	3.0886140430731e-15	26.7044005078539	None	ACSL1
PLXNB2	0.434108020049501	4.0124536481471	8.45733162888545	1.75863339496857e-16	3.14515672323613e-15	26.6859869817846	None	PLXNB2
MAP4K1	0.28593579420087	1.11325460095971	8.45637249593285	1.77172577562603e-16	3.16653228392776e-15	26.6787167796844	None	MAP4K1
TMEM60	0.368057326363757	5.90578573678516	8.45570237515228	1.78093017847403e-16	3.18093599851689e-15	26.6736376749129	None	TMEM60
HOXB2	0.710617585707532	1.06550469782602	8.45458461255255	1.79638838502976e-16	3.20648399780312e-15	26.6651664385688	Up	HOXB2
ALDH16A1	0.379655950857884	2.28487555007482	8.45219254573458	1.8299165438844e-16	3.26423263261691e-15	26.6470405981861	None	ALDH16A1
PDCL3P5	0.347118656469145	1.07855679942777	8.45192018712999	1.83377302123456e-16	3.26901231654485e-15	26.6449770672425	None	PDCL3P5
IGFBP5	0.807917212137841	5.2680960740444	8.45134879093495	1.84188985428566e-16	3.28137580583258e-15	26.6406480449495	Up	IGFBP5
SUMF2	0.474004181980307	5.00625387877696	8.44996516870577	1.86169192154796e-16	3.31452765570982e-15	26.6301663945322	None	SUMF2
VSIG10L	0.271496046952714	0.853852922144155	8.44904140532584	1.87502955162147e-16	3.33613521888114e-15	26.623169178773	None	VSIG10L
ARPC1A	0.31967235172884	6.2927295061906	8.44416667803542	1.94699186531437e-16	3.46195595821007e-15	26.5862548358231	None	ARPC1A
DNAJB1	0.554935901459945	5.47017633113402	8.44392395801962	1.95064543540075e-16	3.4662332900077e-15	26.5844172623199	None	DNAJB1
EHBP1L1	0.36715151579162	1.8110338987186	8.44354808331925	1.95631670326941e-16	3.47408824274965e-15	26.5815716912035	None	EHBP1L1
ARPC4	0.317135160816318	5.24240659041145	8.44298919419653	1.96477946132343e-16	3.4855776138423e-15	26.57734079185	None	ARPC4
ADAM33	0.452404036185184	0.809346714831048	8.44295512453063	1.9652965159059e-16	3.4855776138423e-15	26.5770828851287	None	ADAM33
CEMIP2	0.340418677423742	1.151616536503	8.44169396146447	1.98453131287026e-16	3.51744560840195e-15	26.5675364930767	None	CEMIP2
ATL3	0.396929114209366	2.52615824529765	8.43745804703366	2.05050757271755e-16	3.63206615590926e-15	26.5354810650474	None	ATL3
KIF18A	0.319105857587665	0.635097789447321	8.43590408502003	2.07525069014653e-16	3.67355083926895e-15	26.5237246455472	None	KIF18A
CSF3R	0.384830510575109	1.23576695073341	8.43513190677602	2.08765525920823e-16	3.69315523371016e-15	26.5178834180746	None	CSF3R
KPNA2	0.531885946151285	4.79076493058561	8.4338451671285	2.10848889317719e-16	3.72763657028029e-15	26.5081506888319	None	KPNA2
DHRSX	0.40489623690333	3.09780667976261	8.43214363425543	2.13635416729907e-16	3.77449749634634e-15	26.4952823507459	None	DHRSX
MYL9	0.592356610623037	3.94686649502227	8.42724174404865	2.21868045239175e-16	3.91745905179457e-15	26.4582220460154	Up	MYL9
POMGNT1	0.334436286209614	3.69208621867081	8.42640596435425	2.23302664878713e-16	3.94028476133505e-15	26.4519049369301	None	POMGNT1
LINC02773	0.583265697412162	1.65351779556126	8.42479616424379	2.26091769647224e-16	3.98696686360763e-15	26.4397389361858	None	LINC02773
AC007879.2	0.413777970131462	0.982944391574483	8.42088394318212	2.330142750839e-16	4.10643304326157e-15	26.4101802715359	None	AC007879.2
HOXB3	0.406449950096774	0.410598868545632	8.41983473005705	2.34906154548996e-16	4.13714872317299e-15	26.402254852142	None	HOXB3
PSMB9	0.61310055234395	3.50769537161246	8.41597081214279	2.42005114345416e-16	4.2594740467868e-15	26.3730749050442	Up	PSMB9
CSDC2	-0.903968574731077	4.20697583845339	-8.41548443504037	2.42913594345215e-16	4.2727562820418e-15	26.3694025941221	Down	CSDC2
CEP89	0.27374122672886	1.33363610402936	8.41317530086042	2.47272893025952e-16	4.34668185500177e-15	26.3519701831575	None	CEP89
HLA-DRB6	1.07866431979198	4.03313523952877	8.41168442819278	2.50128403699569e-16	4.39409632153816e-15	26.3407171415047	Up	HLA-DRB6
ARNTL	0.361923409457682	1.69538791258931	8.40999191832796	2.53409616035584e-16	4.44892457381309e-15	26.3279440961371	None	ARNTL
DRC1	0.604782904587601	0.701522461995314	8.40957646587597	2.54221518328575e-16	4.46035909668847e-15	26.3248090728224	Up	DRC1
HMGB3P10	0.423773804415484	0.947964063279755	8.40922060507794	2.54919006055851e-16	4.46977302663839e-15	26.3221238299719	None	HMGB3P10
UCP2	0.683979485164192	4.03600666437661	8.40706303472732	2.59188509202138e-16	4.54176760541336e-15	26.305845263806	Up	UCP2
HK3	0.423221987685809	1.03615608389436	8.40662294851129	2.60068008266402e-16	4.55430571348742e-15	26.3025252877469	None	HK3
LINC01265	0.455865257832992	0.99824515530084	8.40622517665506	2.60865479787693e-16	4.56539246101032e-15	26.2995246482725	None	LINC01265
PSMB8	0.57386683602716	5.55159025015497	8.40460027364488	2.64148329069565e-16	4.61718614223836e-15	26.2872681854657	None	PSMB8
HOXA4	0.72321373506026	0.843621775761231	8.40459579111778	2.64157441492646e-16	4.61718614223836e-15	26.2872343768998	Up	HOXA4
IRF5	0.460032238364935	1.99456892086428	8.3980087839106	2.77889148550502e-16	4.85414667411424e-15	26.2375688748375	None	IRF5
MGME1	0.416056008103468	3.7911227617594	8.39774653225694	2.78450212579813e-16	4.86089013462711e-15	26.2355921675588	None	MGME1
UBXN11	0.434553015537971	2.58644841574017	8.39337621236334	2.87966542920785e-16	5.0238585195238e-15	26.2026584411151	None	UBXN11
DES	0.758132502298783	1.26619761366885	8.39249757310105	2.89918207934989e-16	5.05473214512643e-15	26.1960388845872	Up	DES
HLA-DRB5	1.11198617051758	6.43374671253381	8.39240671168561	2.90120776556662e-16	5.05509061987749e-15	26.1953543780773	Up	HLA-DRB5
IQGAP2	0.496495214529459	1.038426442905	8.3921391273838	2.90718148004547e-16	5.06232341233748e-15	26.1933385604168	None	IQGAP2
PDRG1	0.355760782786106	4.96407285576763	8.39202949631121	2.90963245831975e-16	5.06341678554967e-15	26.1925126814314	None	PDRG1
SSC4D	0.317765445304165	1.27002590996811	8.39022134179698	2.95035238226484e-16	5.13106368597519e-15	26.1788926434825	None	SSC4D
CD53	0.724431389369242	5.29185568144325	8.38912040201874	2.9754209287025e-16	5.17142308346579e-15	26.1706009031751	Up	CD53
CNIH4	0.281877692513207	2.5196133179653	8.38839132582108	2.99213778671697e-16	5.19722544642133e-15	26.165110340066	None	CNIH4
RP11-267M23.1	0.421726127048648	2.20531381564105	8.3834213057453	3.10859280466769e-16	5.39612853480253e-15	26.1276921110562	None	RP11-267M23.1
CXCR3	0.289180318909728	0.369192295323283	8.38260852825551	3.1280587624088e-16	5.42652742455603e-15	26.1215745815648	None	CXCR3
UBE2J2	0.323314613896158	3.25212069788984	8.38211170696828	3.14001684208809e-16	5.44055843427669e-15	26.117835393909	None	UBE2J2
IMPDH1	0.356311642237852	3.48439726698364	8.38205992352617	3.14126582270051e-16	5.44055843427669e-15	26.117445670469	None	IMPDH1
CREM	0.319613214642446	2.11124424646537	8.38202852478613	3.14202337746807e-16	5.44055843427669e-15	26.1172093637357	None	CREM
ST20	0.466058238686348	2.2282126226306	8.38177470648189	3.14815386030128e-16	5.44777727825593e-15	26.1152991548594	None	ST20
AC015987.1	0.435626184340676	0.898322146729663	8.3803296054159	3.18328325667098e-16	5.50513755733374e-15	26.1044243701498	None	AC015987.1
HSPG2	0.359535161249282	0.67972454233379	8.37642104615846	3.28024944955052e-16	5.66929982649758e-15	26.0750189542561	None	HSPG2
MYZAP	0.447790767781113	0.76247585078434	8.37609235624002	3.28853557865205e-16	5.68008626626132e-15	26.0725466126727	None	MYZAP
AL136116.3	0.337804925771765	2.32468214529434	8.37508121025336	3.31415598737737e-16	5.72078113072834e-15	26.0649414597793	None	AL136116.3
PPCDC	0.261005809890961	1.66405329188969	8.37228908990502	3.38593116862601e-16	5.84104672530552e-15	26.0439448723923	None	PPCDC
GDAP1L1	-0.772809702253288	3.83001888250976	-8.3705573474222	3.43121720750155e-16	5.91549514097754e-15	26.0309251031136	Down	GDAP1L1
GGT8P	0.768681001560868	0.869627066657731	8.36820542499297	3.49368073211676e-16	6.01944718696097e-15	26.0132461094184	Up	GGT8P
KIAA0895	0.268977805860543	1.01145042412332	8.36601636675279	3.55282748410617e-16	6.1175592401466e-15	25.9967949378482	None	KIAA0895
CDK6-AS1	0.821868255845694	1.31860850325467	8.36589006251711	3.55627015273873e-16	6.11969313644149e-15	25.9958458444291	Up	CDK6-AS1
SEPTIN9	0.402189755725686	3.22525702658538	8.3624775743837	3.65054169937274e-16	6.27802756398628e-15	25.9702076110473	None	SEPTIN9
PPP1CA	0.349084226637585	5.85654695829538	8.36096512905676	3.69310918217297e-16	6.34730287287575e-15	25.9588472150061	None	PPP1CA
KCNN4	0.417316212026221	0.83372816832306	8.35987762698535	3.72401937632805e-16	6.39646964490633e-15	25.9506797101218	None	KCNN4
BCAS2	0.349274822899996	6.57737607262485	8.35874605041817	3.75645360497833e-16	6.44819174441706e-15	25.9421821010295	None	BCAS2
CERS2	0.407533037853179	4.3626215333202	8.35650374392924	3.82155104796399e-16	6.55588380519776e-15	25.9253461733751	None	CERS2
C7orf50	0.356578234660324	4.10862109234224	8.35556888332711	3.84901941840028e-16	6.59892995843514e-15	25.9183280287322	None	C7orf50
PSME2	0.395107412429497	4.42217543253347	8.3534751453875	3.91124778183252e-16	6.70148031416511e-15	25.9026123096563	None	PSME2
CD300A	0.609116537278637	3.05596272838196	8.35241415192366	3.94316009912941e-16	6.7519931315179e-15	25.8946496444167	Up	CD300A
CDHR1	-0.559970248753363	1.89151845910993	-8.34993162096855	4.01883749277997e-16	6.87733780187745e-15	25.8760216517753	None	CDHR1
MGARP	0.587582412531873	1.95431834064938	8.34974716190838	4.02451745504865e-16	6.8828169825444e-15	25.874637717728	Up	MGARP
LRCH1	0.254331577253857	1.17806747071991	8.3476976136832	4.08816424811913e-16	6.98736454321605e-15	25.8592623100912	None	LRCH1
PCK2	0.39236717493198	2.04699017680944	8.34727787437891	4.10132099421964e-16	7.00554054695304e-15	25.8561138638587	None	PCK2
KLRC4	-0.863824968329632	2.37274922289634	-8.34537969582617	4.16134362238855e-16	7.10369746577871e-15	25.841877305324	Down	KLRC4
SLC25A35	0.270813345765829	1.46266228917022	8.3441615884062	4.20031780894332e-16	7.16582474358672e-15	25.8327427360366	None	SLC25A35
NEAT1	0.385102423938962	1.04310276480636	8.34396452649023	4.20665673347725e-16	7.17223352459159e-15	25.8312650728646	None	NEAT1
LPCAT2	0.434875877763839	1.43604560959491	8.34285599683018	4.24249147636552e-16	7.22889314506601e-15	25.8229533198783	None	LPCAT2
THNSL2	0.435175657087877	0.897654403150296	8.3414072998401	4.28977743828953e-16	7.30482506069249e-15	25.8120923372952	None	THNSL2
NMRAL1	0.541992667256244	3.44600865380063	8.34133001628107	4.29231457444017e-16	7.30482506069249e-15	25.811512979849	None	NMRAL1
AC012073.1	0.461650751145923	2.1221990667444	8.33859894638581	4.38293061474576e-16	7.45447121212178e-15	25.7910422539775	None	AC012073.1
STC1	0.473234363510664	0.808239515506487	8.33480459352222	4.5119698189121e-16	7.66924417077507e-15	25.7626106815369	None	STC1
NEK11	0.443420258557611	1.96260164291979	8.33375902442337	4.5481824932088e-16	7.72606853617011e-15	25.7547779354969	None	NEK11
MRPL37	0.357174995549223	5.10921940488115	8.33266196245393	4.58648722667411e-16	7.78637507540628e-15	25.7465602907949	None	MRPL37
HLA-DQB2	0.81047719221199	1.69845646408937	8.33222084460418	4.60197884706415e-16	7.80790229067561e-15	25.7432563029159	Up	HLA-DQB2
PTPRC	0.46476442357412	1.23862199862847	8.32986593875035	4.68555935626093e-16	7.94485504034134e-15	25.7256203682753	None	PTPRC
TMEM50B	0.31836330367664	3.82152869422273	8.32915459898247	4.71109986297973e-16	7.98328783370342e-15	25.7202939234519	None	TMEM50B
ODF3L1	0.275816729554314	0.61226978542478	8.32854724551094	4.73301555187181e-16	8.01553499620047e-15	25.7157464090909	None	ODF3L1
CA3-AS1	0.53560166765979	2.14891918665001	8.32640983581434	4.81094540478011e-16	8.14254708545782e-15	25.6997448426824	None	CA3-AS1
EPHB4	0.403535955290315	1.74641079559712	8.32526350502065	4.85326129028216e-16	8.20916437736277e-15	25.6911642859016	None	EPHB4
MFAP4	0.799365376424817	4.23917328983443	8.32504939993683	4.86120545259784e-16	8.21759709314987e-15	25.6895617646036	Up	MFAP4
FAR2	0.360439095780382	1.55289108085681	8.32420796122844	4.89255083671749e-16	8.26555395006032e-15	25.6832641357468	None	FAR2
EVI2B	0.698074896628532	3.73861355899895	8.32384547228619	4.90611576752529e-16	8.28343217794817e-15	25.6805512971684	Up	EVI2B
RNPEP	0.363233187605332	3.9443981215557	8.32306297199839	4.9355249837405e-16	8.32564501501226e-15	25.6746954524721	None	RNPEP
CST3	0.705798605072323	8.09991770719988	8.32302085322859	4.93711288965406e-16	8.32564501501226e-15	25.6743802690756	Up	CST3
MAN2B2	0.299260732833744	2.07647990614006	8.32217564999906	4.96908448992544e-16	8.37447528053333e-15	25.6680557124357	None	MAN2B2
AC060766.5	0.344848012487827	0.744849266907385	8.32207565216508	4.97288062147372e-16	8.3757905628145e-15	25.6673074747218	None	AC060766.5
ALG1	0.317570016625869	2.14069380980544	8.32098474215914	5.01448042485337e-16	8.44073814059864e-15	25.6591451699964	None	ALG1
NAAA	0.353936058375709	1.67783312912081	8.31943403419763	5.07420591118982e-16	8.53609902952065e-15	25.6475440969381	None	NAAA
FAM3C	0.446797835845744	4.30532714747043	8.31557250534153	5.22600297326242e-16	8.78613841279602e-15	25.6186630322573	None	FAM3C
LINC02828	0.691584624890489	2.53551678803066	8.31494710221588	5.25100609749261e-16	8.82283383858195e-15	25.6139865507214	Up	LINC02828
STEAP1	0.646920808891124	1.72485638435887	8.3146767397062	5.26185152087807e-16	8.83571125398232e-15	25.6119649902938	Up	STEAP1
DHRS7B	0.254944775749719	2.20453324735456	8.31126139905399	5.40077564948872e-16	9.06351316549242e-15	25.5864323087385	None	DHRS7B
SERPINB9	0.423278440284048	2.35565838831742	8.31077017167208	5.421052792441e-16	9.08882206720997e-15	25.5827606490459	None	SERPINB9
ERI1	0.32269303060861	1.56881454615851	8.31073756064029	5.42240158614781e-16	9.08882206720997e-15	25.5825169053885	None	ERI1
SPATA13	0.369060535342466	1.76725063409079	8.30981831093897	5.46055844397799e-16	9.14725875892912e-15	25.5756465031784	None	SPATA13
IRX5	0.457421855088082	0.659003212907835	8.30955029387111	5.47173332893142e-16	9.16045337418573e-15	25.5736434797897	None	IRX5
PDE7B	0.38186398884379	1.20397284989925	8.30852109692144	5.51485564955341e-16	9.22708438618653e-15	25.5659522703858	None	PDE7B
AL645933.3	0.379471236781999	1.17784861814996	8.30777061122481	5.54651169011915e-16	9.27389100531946e-15	25.5603443616494	None	AL645933.3
HUS1	0.308595671167677	2.15891672086082	8.30769976714254	5.54950919955388e-16	9.27389100531946e-15	25.559815009441	None	HUS1
AC027559.1	0.590000350557163	1.56655286570124	8.30646506918459	5.60200861770679e-16	9.3559944286343e-15	25.5505898417006	Up	AC027559.1
SMC4	0.419488414605776	1.0882147873845	8.30541051802689	5.6472363466453e-16	9.4258619165701e-15	25.5427115369575	None	SMC4
FAM110B	-0.57055981874509	3.85771404059017	-8.3027043219979	5.76495682047653e-16	9.61657121513003e-15	25.5224978836655	None	FAM110B
ITGB3BP	0.293763434336394	1.27116874434375	8.30173103758592	5.80788489584079e-16	9.6823646516856e-15	25.5152293390493	None	ITGB3BP
SNRPD2	0.387385798426379	7.30693584871075	8.29926066864543	5.91826670906563e-16	9.86046428179896e-15	25.4967835766165	None	SNRPD2
PGM1	0.375164464931081	4.43669820811664	8.29890947610142	5.93412609007866e-16	9.88096031330004e-15	25.4941616511972	None	PGM1
NKX2-5	0.621223831676768	0.88599447429665	8.29882384379079	5.93799948999943e-16	9.88148579000864e-15	25.4935223530308	Up	NKX2-5
RBPMS-AS1	0.310062368764971	0.489961546949862	8.29758878855592	5.99414315167991e-16	9.96894202962622e-15	25.4843024956097	None	RBPMS-AS1
ZC3H12A	0.370480234833363	1.31904709102512	8.29709933064877	6.01653790206576e-16	1.00001989043671e-14	25.480648932242	None	ZC3H12A
INAFM2	0.386562402721638	7.60729687362472	8.29433396031902	6.14462616924684e-16	1.02069884703745e-14	25.4600100756317	None	INAFM2
CDC20	0.849570452451554	3.04602666326749	8.29420261610466	6.15077639673021e-16	1.02110976475066e-14	25.4590299496665	Up	CDC20
GALNT7	0.32084361764508	1.55051308887783	8.29347276842047	6.18506261996727e-16	1.02618834651715e-14	25.4535838582364	None	GALNT7
HLA-L	0.26137767110314	0.690657502717049	8.29025925347558	6.33828348733038e-16	1.05098200344546e-14	25.4296093660871	None	HLA-L
REST	0.337033573278678	1.30170755355589	8.28827360174121	6.43482710823357e-16	1.0663537476377e-14	25.4147991325851	None	REST
FKBP10	0.65050438596136	4.57813338141635	8.28773455132923	6.46128576741958e-16	1.07009988613185e-14	25.4107790530447	Up	FKBP10
TGFBR2	0.518272986031962	3.36100207646921	8.28643575658962	6.5254776900372e-16	1.0800871118182e-14	25.4010938933455	None	TGFBR2
SLC1A5	0.59764606560406	2.88738133592163	8.28600149406766	6.54708095571439e-16	1.08301742980352e-14	25.397855856135	Up	SLC1A5
EPHX3	0.302086793252928	0.554864597424527	8.28514421392551	6.58993563791157e-16	1.08945757385331e-14	25.3914640317369	None	EPHX3
MANF	0.414705040354995	5.07986404406633	8.28482793725466	6.60581588522892e-16	1.09143325637328e-14	25.3891060289289	None	MANF
SLC47A2	0.468838919451767	0.670568752282685	8.28473015563625	6.61073314264613e-16	1.09159632760912e-14	25.3883770321823	None	SLC47A2
CFAP45	0.506409172138075	0.526697178917868	8.28260517570209	6.71849181745884e-16	1.10873078869936e-14	25.372536272374	None	CFAP45
PRR15	0.347158021614717	0.818055339318449	8.28104607968655	6.7986557542645e-16	1.12129373467305e-14	25.3609160136351	None	PRR15
VKORC1	0.378985061272739	4.16376251806097	8.27967916943763	6.86971471514829e-16	1.13234098812183e-14	25.3507296123957	None	VKORC1
PLD3	0.436383713029922	5.20919898739855	8.27856565999359	6.92814230058391e-16	1.14129433129548e-14	25.3424325953984	None	PLD3
FAM86C1	0.301140313214291	1.49576179233267	8.27839569355603	6.93710377092841e-16	1.1420931839583e-14	25.341166215608	None	FAM86C1
DNAJC8	0.350684393820011	5.84432785168204	8.27802627777016	6.95662069285278e-16	1.14462786210482e-14	25.3384138584734	None	DNAJC8
AL021807.1	0.536911774055853	1.49394504246205	8.27727837707227	6.99629984394287e-16	1.15047502584766e-14	25.3328418787681	None	AL021807.1
TMTC2	0.437807294089051	1.46743351839388	8.27658073649897	7.03351392918585e-16	1.15591015307224e-14	25.3276447127536	None	TMTC2
OASL	0.566928568355321	1.04733328216617	8.27515096867712	7.11039361238363e-16	1.1678537681274e-14	25.3169945768776	None	OASL
AC006001.4	0.36823671775422	7.15096032542499	8.27455522829995	7.14267140228437e-16	1.17246191209838e-14	25.3125574321388	None	AC006001.4
EIF3I	0.349327783777535	7.73128066311467	8.27161416353164	7.30415384549343e-16	1.19795368969853e-14	25.2906558281503	None	EIF3I
AKT2	0.29787706739456	1.70226394430095	8.27157020683446	7.30659447810654e-16	1.19795368969853e-14	25.2903285380415	None	AKT2
HMGA1P7	-0.946105259013177	2.57985699662676	-8.2708647390947	7.34587492340399e-16	1.20368336355529e-14	25.2850760020179	Down	HMGA1P7
PSMA5	0.298859253460346	3.18538681447818	8.27030414802541	7.37723726736022e-16	1.20810959825273e-14	25.280902399234	None	PSMA5
C1QA	0.794161589669956	8.2578471812421	8.26980279548897	7.40539748640347e-16	1.21200653970165e-14	25.2771700218072	Up	C1QA
SPRED2	0.603752208508229	3.27183382140049	8.26941865015965	7.42704615527842e-16	1.21454868060721e-14	25.2743103312087	Up	SPRED2
LRRC32	0.445919348793493	1.65252255980643	8.26937206040397	7.42967598600001e-16	1.21454868060721e-14	25.2739635107126	None	LRRC32
PRRG2	0.258320859595666	1.12120272736253	8.26846475542826	7.48107393192925e-16	1.22164972343363e-14	25.2672097245006	None	PRRG2
PAK4	0.302818489888949	2.06061431896598	8.26845001620347	7.48191178642116e-16	1.22164972343363e-14	25.2671000137895	None	PAK4
FCGBP	0.775691679215433	1.8751219451087	8.26813662438792	7.49974856114008e-16	1.22384263535314e-14	25.2647673343996	Up	FCGBP
AC010457.1	0.39389383976963	0.804082573135657	8.26717214519827	7.55490602710807e-16	1.23211955371051e-14	25.2575888451262	None	AC010457.1
LMNTD2	0.176741831266117	0.360556728807263	8.26686250070179	7.57269904710477e-16	1.2339029487603e-14	25.2552843466286	None	LMNTD2
TACC3	0.555748454069279	1.66611120395438	8.26677980685258	7.57745785921918e-16	1.2339029487603e-14	25.2546689176855	None	TACC3
FURIN	0.366644466864782	3.73596039020095	8.26675008287082	7.57916911710617e-16	1.2339029487603e-14	25.2544477053703	None	FURIN
SZRD1	0.386474594165002	4.35176126193051	8.26653545283541	7.59153704873313e-16	1.23519244283254e-14	25.2528504012624	None	SZRD1
GPR4	0.438694359055646	2.0061940582438	8.26534263250886	7.66063666861811e-16	1.24570563720257e-14	25.2439738928824	None	GPR4
RPF1	0.391009389669658	5.21924361476545	8.26448011136297	7.71098875354145e-16	1.25315975214078e-14	25.2375559904917	None	RPF1
G6PC3	0.33619331304996	4.39724115692141	8.26359954401887	7.76273146819765e-16	1.26083101636094e-14	25.2310043690242	None	G6PC3
RRM2P3	0.345036300212176	0.596883038235869	8.26192438134545	7.86211344546914e-16	1.27622641048778e-14	25.2185423402004	None	RRM2P3
CYFIP1	0.451902374845603	2.93357434368168	8.26151548189982	7.88656227077869e-16	1.27944731605495e-14	25.2155007277992	None	CYFIP1
PCOTH	0.275053096731081	0.812913344612902	8.26140219690464	7.89334905325969e-16	1.27980079746197e-14	25.2146580751144	None	PCOTH
HLA-DQB1	0.848563124141059	2.64155278962236	8.26086479756441	7.92562272348486e-16	1.28428381284754e-14	25.2106608419921	Up	HLA-DQB1
SPATA6	0.555448011876671	1.99827674338831	8.25933891771648	8.01797183375726e-16	1.2980069566699e-14	25.1993123357635	None	SPATA6
POLR2I	0.357764523338993	6.21967866767159	8.25931121151928	8.01965844907304e-16	1.2980069566699e-14	25.1991062907259	None	POLR2I
LINC02525	0.395378824041561	0.949361599390383	8.25894380091544	8.0420577321421e-16	1.30087426588535e-14	25.1963739899867	None	LINC02525
CTSL	0.425778240433444	6.20985197168361	8.25785594756931	8.1087418841791e-16	1.31089753836548e-14	25.1882845933218	None	CTSL
AL121894.2	0.791977378373028	4.87770221527753	8.25673661841993	8.17792539048836e-16	1.32131297146843e-14	25.1799620413111	Up	AL121894.2
PDCD5	0.334492756894689	5.02930730484258	8.25551697350935	8.25397287979135e-16	1.33282466722863e-14	25.1708946529785	None	PDCD5
HOXC4	0.562849288139669	1.27371036421371	8.2550881074955	8.28087920240924e-16	1.33626353078643e-14	25.1677065285247	None	HOXC4
PLEK	0.633315797304051	2.81915187188958	8.25502427049753	8.28489162531226e-16	1.33626353078643e-14	25.1672319855182	Up	PLEK
AL645608.6	-0.921642948853473	4.01104593188335	-8.25151751109192	8.50828069738282e-16	1.37149731914748e-14	25.1411684763986	Down	AL645608.6
PIM3	0.397112247669442	4.24004883802047	8.25077097302461	8.55659936575018e-16	1.37848602543124e-14	25.1356210944022	None	PIM3
AL158071.1	0.345943099439683	0.529257513819448	8.25063233542375	8.56560228223807e-16	1.37913645093844e-14	25.1345909496675	None	AL158071.1
TOMM40	0.341810315478025	4.12255286078168	8.2500688019269	8.602293679479e-16	1.38424162603621e-14	25.1304037665553	None	TOMM40
ITGB5	0.522351036920141	3.07290907847345	8.2494171978007	8.64491281964074e-16	1.39029420181066e-14	25.1255624877749	None	ITGB5
RASAL3	0.377581003495199	1.31326554254344	8.246939545702	8.80887950519777e-16	1.41584386213752e-14	25.1071568976812	None	RASAL3
ZFP36	0.855566839747848	6.26249581879602	8.24240258125731	9.11712678445672e-16	1.46454065535859e-14	25.0734650452192	Up	ZFP36
HVCN1	0.522553233736917	2.49065134367055	8.24017253865972	9.27251899728403e-16	1.48864128688189e-14	25.0569100913042	None	HVCN1
TXN	0.350740209642739	7.72578106788264	8.23954927267776	9.3164146054469e-16	1.49482437464866e-14	25.0522838614839	None	TXN
TLCD3B	-0.547504719280133	2.52259309691205	-8.23870696258757	9.37606331160749e-16	1.50352645737059e-14	25.0460322147948	None	TLCD3B
COQ10B	0.322797647776175	3.95357364743187	8.23830842637827	9.40441716396651e-16	1.50720301391809e-14	25.0430744498573	None	COQ10B
TMEM69	0.345912359066726	4.03867124584667	8.23667369732202	9.52160848515996e-16	1.52510469473375e-14	25.0309434069845	None	TMEM69
ADGRL2	0.488738380624012	1.46135470568004	8.23651478531749	9.53307726124822e-16	1.52552027704438e-14	25.0297642526031	None	ADGRL2
SNX20	0.270347163205216	0.549508008503631	8.23648555509362	9.5351883090266e-16	1.52552027704438e-14	25.0295473613303	None	SNX20
DPEP1	0.679596921781	1.11928950711848	8.23638913868468	9.54215491027115e-16	1.52575596130035e-14	25.028831946073	Up	DPEP1
LINC00339	0.369847016607091	4.38257657613031	8.23590787961412	9.57700367419282e-16	1.53044706586324e-14	25.025261077985	None	LINC00339
WFDC2	0.597108327424046	1.95789389615098	8.2356639124628	9.59471770788991e-16	1.53227812450155e-14	25.0234509440592	Up	WFDC2
ZDHHC23	0.379588442922293	0.641649423519602	8.23553227884965	9.6042888301602e-16	1.53227812450155e-14	25.0224742959502	None	ZDHHC23
TNFAIP2	0.564616215427027	2.20691869562913	8.23552232920864	9.60501265484697e-16	1.53227812450155e-14	25.0224004756697	None	TNFAIP2
AC010255.1	0.59147917529934	0.717163258029429	8.234049575606	9.71274995559597e-16	1.5485758740914e-14	25.0114743390669	Up	AC010255.1
NR1H2	0.319451991072667	4.4851985176755	8.2323928472833	9.83537225138229e-16	1.56722678663162e-14	24.9991852184343	None	NR1H2
TNFAIP8L1	0.306538601159173	1.28675119975141	8.23175073063683	9.88330828026356e-16	1.57396217990849e-14	24.9944227271294	None	TNFAIP8L1
TRNAU1AP	0.295794993736708	2.29612001985045	8.23140715556679	9.90905190355678e-16	1.57656486507044e-14	24.9918746017529	None	TRNAU1AP
RP11-160O5.1	0.772853699778506	3.75052279086806	8.23135547431259	9.91293003571542e-16	1.57656486507044e-14	24.9914913150744	Up	RP11-160O5.1
MAB21L1	0.374221782214579	0.695206188681525	8.23130551448026	9.91668041793783e-16	1.57656486507044e-14	24.9911207969344	None	MAB21L1
SNX8	0.294388667092385	2.85606737140349	8.23005350266897	1.00111252132473e-15	1.59066928874559e-14	24.9818360722348	None	SNX8
AL591806.2	0.793749639149015	0.790355228727192	8.22942682560239	1.00587312095038e-15	1.59731961470989e-14	24.9771891634633	Up	AL591806.2
CEP135	0.237222207941907	0.566278760377639	8.22827283209178	1.01469807032619e-15	1.61041281172798e-14	24.9686328724947	None	CEP135
RALY-AS1	0.307283884964506	1.76628947469438	8.22642941320572	1.02895412110198e-15	1.63210575439671e-14	24.9549668556353	None	RALY-AS1
RASSF7	0.37253401663337	1.96533127299547	8.22458507319034	1.04341517020976e-15	1.65409891195239e-14	24.9412964995373	None	RASSF7
PRR29	0.409734334245573	0.758397335246432	8.2241006141619	1.04724686370967e-15	1.65922614904006e-14	24.9377060738625	None	PRR29
AL160412.1	0.468858411843721	1.40344761146177	8.22265682592279	1.05874869392249e-15	1.6764929432727e-14	24.9270068809409	None	AL160412.1
NMNAT3	0.571253195263398	1.63848369823923	8.22219532704004	1.06245142869918e-15	1.68139749177726e-14	24.9235872653317	None	NMNAT3
SLC29A1	0.461948087061961	3.80764076346999	8.22041943570464	1.07681954810175e-15	1.70316549709442e-14	24.9104297159696	None	SLC29A1
H6PD	0.391267214037539	2.11081494277523	8.22020405217072	1.07857513410374e-15	1.7049713019122e-14	24.9088340999943	None	H6PD
CDKN3	0.59645766839821	2.41725768037753	8.21935169055546	1.08555047693389e-15	1.71502155553822e-14	24.9025199217294	Up	CDKN3
AC110015.1	0.642175584278017	1.91625780031795	8.2185024043868	1.09254494692607e-15	1.72509058305428e-14	24.8962290551935	Up	AC110015.1
RHBDF2	0.488901639358292	1.98024415770067	8.21750380018786	1.10082609159368e-15	1.73717862885925e-14	24.8888328299767	None	RHBDF2
PIRT	0.773818867488857	1.81751165700821	8.2168201683051	1.10653096358422e-15	1.74518972076025e-14	24.8837698883656	Up	PIRT
TGFB1	0.546208472990611	4.40866660410395	8.21565093568964	1.11635588079673e-15	1.75910453946338e-14	24.875111406905	None	TGFB1
PTGER4	0.384502337441999	0.880033880219271	8.21561960508231	1.11662032947143e-15	1.75910453946338e-14	24.8748794091234	None	PTGER4
SETD9	0.350239555810941	1.91957412091262	8.21472768387579	1.12417466478965e-15	1.77000153854125e-14	24.8682751869925	None	SETD9
CNDP2	0.307767793936833	2.91330642390625	8.21456079825445	1.12559373519531e-15	1.7712317507827e-14	24.8670395487191	None	CNDP2
P3H2-AS1	0.445769982667492	0.986396257339509	8.21364892301777	1.1333789304576e-15	1.78170715563733e-14	24.8602882912229	None	P3H2-AS1
RPN1	0.335745389065909	5.90321298349283	8.21363085579809	1.13353371642945e-15	1.78170715563733e-14	24.860154532969	None	RPN1
YIF1B	0.3390408054284	4.26637451676223	8.21296251352297	1.13927424603453e-15	1.78971735912686e-14	24.85520671805	None	YIF1B
PIK3R5	0.321616375390944	0.953327013776431	8.21149850484436	1.15194940902678e-15	1.80860615524646e-14	24.8443696367969	None	PIK3R5
COPS9	0.370739042801087	5.72772000643556	8.20951261284966	1.16936573880135e-15	1.83491322200389e-14	24.829671911351	None	COPS9
CDH4	0.555047522089937	1.85585272127038	8.20780478647785	1.18455116519687e-15	1.85769192897673e-14	24.8170344808083	None	CDH4
NME5	0.482106637045228	2.54241303432633	8.20766202887337	1.18582930074268e-15	1.85864689609634e-14	24.8159782118693	None	NME5
ITGB4	0.815698929551325	3.15861996119844	8.20719460054578	1.19002380946735e-15	1.86416927716561e-14	24.8125197964564	Up	ITGB4
CBLN1	-0.655266581936132	1.99601803676302	-8.20696543724145	1.19208557417073e-15	1.86634637750946e-14	24.8108243182255	Down	CBLN1
TC2N	0.34015528260181	0.586974698295416	8.20574733076702	1.20310412288985e-15	1.88253599488127e-14	24.8018127317954	None	TC2N
NDUFS5	0.332089966335078	10.6264237373262	8.20333528510918	1.22522013777644e-15	1.91606216816457e-14	24.7839715591181	None	NDUFS5
AC005336.1	0.559728571315459	1.40585812130058	8.2030003597119	1.22832263162319e-15	1.91983302029839e-14	24.7814945544918	None	AC005336.1
RAB33B	0.305833957456071	1.50354681367024	8.19973742439718	1.25895676075171e-15	1.96660658453983e-14	24.7573671989606	None	RAB33B
C10orf105	0.44443571368278	0.528392339546315	8.19903121211259	1.26568568810494e-15	1.97600642503803e-14	24.7521462309767	None	C10orf105
ZFP36L2	0.537183693709809	5.6590459416895	8.19883145616007	1.26759543522582e-15	1.97787615831247e-14	24.7506695184038	None	ZFP36L2
MRGBP	0.334983453024512	3.33574713767794	8.1982418845731	1.27324858124259e-15	1.98558147644199e-14	24.7463112318563	None	MRGBP
NECAP2	0.411338041882316	3.49258774428731	8.19709418437312	1.28432486301052e-15	2.00173056931842e-14	24.7378278257906	None	NECAP2
CD86	0.595751503277902	2.49148994207784	8.19676649338991	1.28750478037239e-15	2.00556128828171e-14	24.735405823823	Up	CD86
DNAJC3	0.355109548339302	3.07936713947243	8.19634182801839	1.29163730468535e-15	2.01087076795578e-14	24.7322671901312	None	DNAJC3
MFSD1P1	-0.263441704318008	0.5846183318215	-8.19475470012328	1.30719829540435e-15	2.03395660821067e-14	24.7205381535704	None	MFSD1P1
CETN2	0.413764405374966	6.36832029689085	8.19403367410542	1.31432859409142e-15	2.04390606787767e-14	24.7152103085195	None	CETN2
CEP55	0.497065131756347	1.20419639444945	8.19299391501302	1.32467853470454e-15	2.0588484400047e-14	24.7075279352387	None	CEP55
FZD5	0.262421767707522	0.795888609381545	8.1925151911604	1.32947084640613e-15	2.06514112349462e-14	24.7039910986455	None	FZD5
UBC	0.363141259261058	7.58478188736874	8.19243308610175	1.33029448486347e-15	2.06526545682493e-14	24.70338451912	None	UBC
SEC22B	0.249461691788137	1.65754441269952	8.19203470425866	1.33429801751654e-15	2.07032363902259e-14	24.7004414056696	None	SEC22B
ITGB8	0.504218552224961	2.2373522226781	8.19117805588592	1.3429472267318e-15	2.08258047321324e-14	24.6941131650036	None	ITGB8
FEM1C	0.415097786467623	2.89626844189188	8.19109001797593	1.34383923791607e-15	2.0828008367121e-14	24.6934628410722	None	FEM1C
SPATA18	0.390630672247647	0.481413877334115	8.19097579971147	1.34499738351579e-15	2.08343320299875e-14	24.6926191349412	None	SPATA18
SLC27A1	0.359289223614457	2.2811111134199	8.18982165041613	1.35675560460647e-15	2.10047548285061e-14	24.6840942157383	None	SLC27A1
SBNO2	0.412062627386657	2.05199725829547	8.18954122038985	1.35962785437327e-15	2.10374952798682e-14	24.6820230166972	None	SBNO2
CD8B	0.279489544846341	0.437241978182982	8.18858706644708	1.36944562303893e-15	2.11776073130753e-14	24.6749762624119	None	CD8B
LINC01770	0.50555558738336	2.37943976604532	8.18615968097002	1.39473883601505e-15	2.1556748153301e-14	24.6570522005856	None	LINC01770
AC024559.1	0.302490989777863	0.354578353521078	8.18566741724542	1.39992416275819e-15	2.16248574507486e-14	24.6534178026506	None	AC024559.1
KLF6	0.485509372556567	3.27496753079601	8.18480648513709	1.40903869626941e-15	2.17535523903205e-14	24.6470619426123	None	KLF6
GALNT12	0.25460125758497	0.742244488396695	8.18410428010091	1.41651617297467e-15	2.18568445489991e-14	24.641878293473	None	GALNT12
FABP7	0.957966435816527	5.55349891246525	8.18225076423308	1.43644215091534e-15	2.21519957243324e-14	24.6281974537127	Up	FABP7
MDFIC	0.514278571860246	1.64305452318686	8.17908024901373	1.47116981324697e-15	2.26749558230419e-14	24.6048016633238	None	MDFIC
AC021678.2	0.311587329422127	0.254315866903337	8.17650955799185	1.49993479207832e-15	2.31054847006008e-14	24.5858375021546	None	AC021678.2
RNF144B	0.312123888797915	1.48487507298843	8.1752604042198	1.51411206047971e-15	2.33109469887824e-14	24.5766241633228	None	RNF144B
ARPC5	0.325138486794894	2.49876791090415	8.17360940782457	1.53305318179156e-15	2.35894842499051e-14	24.5644487273891	None	ARPC5
ANO6	0.479073154773304	2.47927753126269	8.17342482222541	1.53518533091755e-15	2.36092122817852e-14	24.5630876071557	None	ANO6
KIAA2013	0.385311780807093	4.52996413227415	8.17230322145125	1.5482040258182e-15	2.37962471572079e-14	24.5548175462935	None	KIAA2013
CHEK2	0.320316040924296	1.13172887158727	8.1721952139854	1.54946343296772e-15	2.3802432183211e-14	24.5540212080599	None	CHEK2
GPR82	0.387725610327093	0.670700887129821	8.16980429436127	1.57760288320784e-15	2.42213059581064e-14	24.5363951713727	None	GPR82
FCF1P6	0.388591094709416	0.440553894893714	8.16856671110482	1.59236591351534e-15	2.4434459050815e-14	24.527273266319	None	FCF1P6
TMED5	0.362512297309217	2.24039631561489	8.16824805224633	1.59618919559114e-15	2.44674990568611e-14	24.5249246968412	None	TMED5
SSU72	0.293650939019638	3.3488432939068	8.16824041050507	1.59628099269217e-15	2.44674990568611e-14	24.5248683768371	None	SSU72
AC025171.1	0.340597043711898	1.7376498453359	8.1674842387965	1.60539039295064e-15	2.45935536535087e-14	24.5192955669483	None	AC025171.1
MARC2	0.688551270637607	2.86161413562194	8.16671888384883	1.61466267443644e-15	2.47219631310903e-14	24.5136555068023	Up	MARC2
ZCCHC9	0.24291959546261	1.63860515336347	8.16506354222577	1.63489835685504e-15	2.50179983268826e-14	24.5014584224791	None	ZCCHC9
RNASE6	0.71161649274575	5.47360073499834	8.16369372609145	1.65183277629617e-15	2.52632178022301e-14	24.4913667044938	Up	RNASE6
MGST3	0.238310343616082	2.52414276393677	8.16287679598855	1.66201441886617e-15	2.54049468737419e-14	24.4853488688097	None	MGST3
AGR3	0.502128989598579	0.408713634133846	8.16142529318882	1.68025798164389e-15	2.56696838185794e-14	24.4746577262606	None	AGR3
LAPTM5	0.718159603146001	6.39276693966043	8.16117857672051	1.68337849241349e-15	2.57032183882861e-14	24.4728406734244	Up	LAPTM5
AL049839.2	0.461106166449045	0.870783507875892	8.16010065684402	1.69707943539133e-15	2.58981781530543e-14	24.4649023796382	None	AL049839.2
CENPBD1P1	0.343377017636585	2.72901152320373	8.15797386256775	1.72443579263139e-15	2.63011969821769e-14	24.4492422031585	None	CENPBD1P1
AC005165.1	0.304081191233143	0.483102269499559	8.15765693113499	1.72854948770222e-15	2.63494695232939e-14	24.4469088339606	None	AC005165.1
C1QC	0.774511980569189	8.62944348018913	8.15685747008091	1.73896939031254e-15	2.64937662350743e-14	24.4410232273402	Up	C1QC
AGA	0.437900918995559	3.60936306943555	8.15670579143476	1.74095330431327e-15	2.65094501502176e-14	24.4399066270898	None	AGA
C6orf15	0.899282793747161	0.79072056796796	8.15621185009572	1.74742941546716e-15	2.65934819644848e-14	24.4362705369652	Up	C6orf15
SLAMF6	0.245864972736837	0.385181264380736	8.15476555183424	1.76652903664849e-15	2.68694290601726e-14	24.4256248176391	None	SLAMF6
MIR924HG	0.338629113911715	0.540113959674568	8.15437087677326	1.77177675605029e-15	2.69344978776907e-14	24.4227200134355	None	MIR924HG
CYREN	0.309794082336022	2.28927199483417	8.15283008463481	1.79241130727318e-15	2.72239868627436e-14	24.4113808972163	None	CYREN
KLHL4	0.583070379538618	1.71468300789777	8.15280271300515	1.79278000907173e-15	2.72239868627436e-14	24.4111794776056	None	KLHL4
LRRC42	0.423032709840638	4.03024098104238	8.15249563124535	1.79692160205968e-15	2.72719675276534e-14	24.4089197928616	None	LRRC42
CD300LB	0.191965113452856	0.323486617820543	8.14983377566634	1.8332199127574e-15	2.78076733243713e-14	24.3893352324058	None	CD300LB
VMP1	0.384865192149074	3.04357682748586	8.14949322266375	1.83791576739259e-15	2.78518502989439e-14	24.3868299953944	None	VMP1
JUN	0.637380651666929	6.10662959593946	8.14947713557335	1.83813788427897e-15	2.78518502989439e-14	24.3867116547696	Up	JUN
AC013451.1	0.462396856646626	0.592623662368204	8.14765769496151	1.86343089857144e-15	2.82196999874172e-14	24.3733286279651	None	AC013451.1
QPCTL	0.345373108573428	2.93813864466841	8.14486281705322	1.90295466003018e-15	2.880254099601e-14	24.3527754495245	None	QPCTL
PCED1B-AS1	0.512694694625106	1.99649712663939	8.1429503047789	1.93047615069481e-15	2.92031833384519e-14	24.3387143912544	None	PCED1B-AS1
SPPL2A	0.3284407627511	2.13862285152305	8.1428763719521	1.9315479118829e-15	2.92034903128119e-14	24.3381708808331	None	SPPL2A
CCDC106	0.355144893960364	4.45003401708349	8.14059290956846	1.9649407067438e-15	2.96921997764431e-14	24.3213861982665	None	CCDC106
LAMP1	0.368969843258911	5.2159347319441	8.13354203710195	2.07168877541728e-15	3.12882458120932e-14	24.269582719785	None	LAMP1
PTPN9	0.346967909540177	1.95783363371959	8.13293999466802	2.08106441190299e-15	3.14127624870618e-14	24.2651611503269	None	PTPN9
RASSF10	0.450237928875696	0.547109720735759	8.13220117296383	2.09262736902366e-15	3.15701426112239e-14	24.2597354004219	None	RASSF10
RUFY1	0.287057391600344	2.87603728791649	8.13045696382639	2.12017735268615e-15	3.19684070540202e-14	24.2469278946645	None	RUFY1
APOBEC3B	0.482968349432885	1.4053210807195	8.12775392025749	2.16358107806043e-15	3.26051551069183e-14	24.2270842208196	None	APOBEC3B
PRR5	0.305338243259472	1.17623611602494	8.12643012723463	2.18515646593711e-15	3.29124380070158e-14	24.2173679124481	None	PRR5
AC010255.2	0.789076129531932	1.4494395131106	8.12620800014246	2.18879747618958e-15	3.29494098122978e-14	24.2157376819787	Up	AC010255.2
MYO9B	0.410377653840825	2.79282954633917	8.12584005352345	2.1948418758097e-15	3.30225017652972e-14	24.2130373359687	None	MYO9B
ATP6V1G2	-0.626921047036468	6.1840762131956	-8.1255476342663	2.19965730561653e-15	3.30770341127198e-14	24.2108913535495	Down	ATP6V1G2
HMOX1	0.698676618441393	5.14130822930845	8.12524786506637	2.20460459524411e-15	3.31334891928084e-14	24.2086914974324	Up	HMOX1
ST3GAL1	0.260484899521031	1.17497141588693	8.12493140096908	2.2098393291778e-15	3.31942009348752e-14	24.2063691977305	None	ST3GAL1
AC005083.1	0.422267691644671	0.768466172504657	8.12473779943124	2.21304780063957e-15	3.32244268188991e-14	24.2049485333526	None	AC005083.1
SCRT1	-0.814935757045124	2.34807732237468	-8.12446138110266	2.21763672802134e-15	3.32753335948485e-14	24.2029202003046	Down	SCRT1
PRMT6	0.404246291485276	3.80590604325063	8.12343864615101	2.23469735406313e-15	3.3513220470707e-14	24.1954159524059	None	PRMT6
FN1	0.636734454610826	2.85147044159989	8.12298445436516	2.24231537650513e-15	3.36093185467099e-14	24.1920835985648	Up	FN1
CEBPA	0.624570890429316	3.30945176911621	8.12208280770386	2.2575144546513e-15	3.38188815876403e-14	24.1854687696978	Up	CEBPA
BTG3	0.463029138721915	4.64376251400159	8.12061427356944	2.28248753294864e-15	3.41745599677173e-14	24.1746963187267	None	BTG3
CHCHD10	0.551132179194697	5.20329966042393	8.11965445628469	2.29895679658572e-15	3.44026002523555e-14	24.1676564264676	None	CHCHD10
GSS	0.330139220748785	5.7210068351386	8.11896136055505	2.31092232642949e-15	3.45630353765497e-14	24.1625732572973	None	GSS
CD44	0.767373791596683	3.43269083850607	8.11803283137577	2.32704873736862e-15	3.47854960342713e-14	24.1557639729637	Up	CD44
STXBP3	0.337609428235711	2.93168857750906	8.11478231449377	2.38438262702509e-15	3.56193003517945e-14	24.1319316148388	None	STXBP3
ZNF576	0.297504692902626	2.84813330609629	8.11472573941937	2.38539276497219e-15	3.56193003517945e-14	24.131516882945	None	ZNF576
APOO	0.327041694943835	6.28110856323503	8.11437657515139	2.39163638533015e-15	3.56933417335624e-14	24.1289573352673	None	APOO
PRR13	0.278556326348987	4.56222594801936	8.1138466742481	2.40114269509654e-15	3.58159705765904e-14	24.1250730701003	None	PRR13
LINC01137	0.429320455039232	2.62477451854539	8.1133674179541	2.40977256372025e-15	3.59254016021289e-14	24.1215602171581	None	LINC01137
LINC01220	0.431684519655749	1.8199586008411	8.11295021157398	2.41731003161567e-15	3.60184382071318e-14	24.1185023157283	None	LINC01220
AC009974.1	0.57918379714388	1.50531101258887	8.11286677660628	2.4188202009358e-15	3.60216151532391e-14	24.1178907970955	None	AC009974.1
AKR7A2	0.349119281499855	5.90914681898976	8.11186983838001	2.43693693480175e-15	3.62542739845208e-14	24.1105843505283	None	AKR7A2
SLC13A3	0.357827361259919	0.982887644747362	8.11186343658171	2.43705370235113e-15	3.62542739845208e-14	24.1105374348494	None	SLC13A3
MAGEB17	0.220733724709931	0.358109082640403	8.11170644385521	2.43991894781423e-15	3.62774672679831e-14	24.1093869206676	None	MAGEB17
MT-TP	-0.434341329555474	15.1830552519436	-8.11069102639414	2.45853160987857e-15	3.65346479041023e-14	24.1019459185996	None	MT-TP
AL606970.4	0.786532601306035	1.16833017055938	8.10918227440516	2.48644620952048e-15	3.69297096380865e-14	24.0908911557901	Up	AL606970.4
BATF2	0.542805333996133	1.93464874777404	8.10906796125439	2.48857390990757e-15	3.69415562660464e-14	24.0900536414491	None	BATF2
LAMA4	0.424202929217756	1.41499464693267	8.10810120543894	2.50664005838349e-15	3.71898616354396e-14	24.082971098918	None	LAMA4
CD5	0.215910210474779	0.367371622817922	8.10792862625407	2.50987870270901e-15	3.72146151658401e-14	24.0817068404393	None	CD5
KTI12	0.335847182247729	3.77738657503055	8.10786954958887	2.51098829195595e-15	3.72146151658401e-14	24.0812740692281	None	KTI12
DNAJC1	0.375239451481065	3.71097153516981	8.1071723764564	2.52411935736658e-15	3.73892752167997e-14	24.0761670619218	None	DNAJC1
TMEM132A	0.434659278983892	3.96325358972922	8.10699423669146	2.52748542774175e-15	3.74191792484539e-14	24.0748621910071	None	TMEM132A
AC027130.1	-0.610689269448101	2.39625475611028	-8.1063958607176	2.53882461059995e-15	3.75670296935551e-14	24.070479268183	Down	AC027130.1
RGR	-0.67520326387636	1.70165550588947	-8.10536554345426	2.55846682178984e-15	3.78375173101124e-14	24.0629331258377	Down	RGR
SPAG1	0.424303263352241	1.42301250917891	8.10407648442571	2.58325307126879e-15	3.81837524222562e-14	24.0534930380952	None	SPAG1
FAM43B	0.494240045123794	2.58737492714631	8.10343917604137	2.59559474654014e-15	3.83457704736201e-14	24.0488263296812	None	FAM43B
TK1	0.729002054484384	3.12079893416301	8.10139168091409	2.63564026280296e-15	3.89166787129661e-14	24.0338355198435	Up	TK1
TPST1	0.519525897733957	4.97399586980429	8.0998483276418	2.66622809100557e-15	3.9347406482247e-14	24.0225378499694	None	TPST1
COLEC11	0.365658201104787	0.622944056330722	8.09901673168475	2.68285452476575e-15	3.95717480461201e-14	24.0164511226312	None	COLEC11
ITGAX	0.478248612669125	1.7613073018757	8.09805490459665	2.70221237132346e-15	3.98361180473131e-14	24.0094118276268	None	ITGAX
AL117332.1	0.408236116085152	2.52555302681507	8.0971376910431	2.72080070143793e-15	4.00888693271815e-14	24.0026996811384	None	AL117332.1
MALSU1	0.297502302480498	2.82807506272867	8.09566025023913	2.75100834062146e-15	4.05124632303396e-14	23.9918891125411	None	MALSU1
EFNA4	0.502631331782782	2.86902092883434	8.09430427236308	2.77902372643102e-15	4.09033412707447e-14	23.9819687190062	None	EFNA4
PPP1R1C	0.361172629235845	0.774971693368294	8.09223933381548	2.82222843952061e-15	4.15172524784138e-14	23.9668641488618	None	PPP1R1C
ECHDC3	0.487103515278906	1.40994363475058	8.09186130779768	2.83020935714428e-15	4.1594112540709e-14	23.96409931324	None	ECHDC3
DGCR9	-0.510751228722436	2.06913972765159	-8.09185000344653	2.83044835824656e-15	4.1594112540709e-14	23.9640166362382	None	DGCR9
TFCP2L1	0.407217889587267	0.479695631408356	8.09137238144824	2.84056465348427e-15	4.17206994637082e-14	23.960523522967	None	TFCP2L1
CLPTM1L	0.304646698013165	3.11945988078158	8.08661040581775	2.94339767559216e-15	4.32082066817635e-14	23.9257057911923	None	CLPTM1L
AC020905.1	0.525089250481894	0.742595155095058	8.08617711643598	2.95293474659594e-15	4.33253088494219e-14	23.9225385784213	None	AC020905.1
FKBP9P1	0.322371677967732	0.622240490008359	8.0856075166508	2.96551853671735e-15	4.34869650679977e-14	23.9183751895632	None	FKBP9P1
MRPL20-AS1	0.34349135623332	4.11681602415923	8.08505834606725	2.97770110195646e-15	4.36425701349545e-14	23.9143613515488	None	MRPL20-AS1
SEMA3F	0.36915825813616	1.03945248049399	8.08387109154844	3.00420771165789e-15	4.40078401812164e-14	23.9056845783233	None	SEMA3F
AC040970.1	0.455360047255135	2.01321804960699	8.08375683667243	3.00677081216962e-15	4.40221679162883e-14	23.904849628161	None	AC040970.1
AL161421.1	0.427367865498711	2.18563229059336	8.0834155558715	3.01443968425338e-15	4.41111948316404e-14	23.9023556786654	None	AL161421.1
C1orf162	0.590709122823029	3.05626993483973	8.08085828530405	3.07252126885367e-15	4.49374437710067e-14	23.8836708656903	Up	C1orf162
SEM1	0.235300479719804	1.63526547357346	8.08010764218868	3.08977882588026e-15	4.51660616368413e-14	23.8781871763767	None	SEM1
THEMIS2	0.543119010961678	2.38964475189565	8.07715499794813	3.15859425900643e-15	4.61477101260624e-14	23.8566212063249	None	THEMIS2
TPRA1	0.277251807615328	3.68464085644822	8.07684471894284	3.1659129734067e-15	4.62302679819833e-14	23.8543553181538	None	TPRA1
ZMPSTE24	0.391893397690262	4.3777987455138	8.07677439826949	3.16757398897221e-15	4.62302679819833e-14	23.8538417941761	None	ZMPSTE24
RBM42	0.39872943383715	5.99667374383193	8.07662888259158	3.17101388627895e-15	4.62561657970124e-14	23.8527791625361	None	RBM42
SMIM18	-0.893196851488707	3.77478244251566	-8.07463736621047	3.21846419253892e-15	4.68940690229918e-14	23.8382376425772	Down	SMIM18
NAPA	0.322017236158016	3.49791404942968	8.07458673979796	3.21967951656248e-15	4.68940690229918e-14	23.8378680203156	None	NAPA
FRMD8	0.379368142738366	3.47346067242398	8.07458132537022	3.21980952066125e-15	4.68940690229918e-14	23.8378284898167	None	FRMD8
UQCRQ	0.311953851860897	7.39936996575476	8.07411409896921	3.23104747759199e-15	4.70125622321268e-14	23.8344173721382	None	UQCRQ
IRF2	0.369042753627284	4.00496694147128	8.07410234087124	3.23133078782783e-15	4.70125622321268e-14	23.8343315309231	None	IRF2
QPCT	0.493752216289683	2.40638473270767	8.07155867488534	3.29320002437093e-15	4.78876112444389e-14	23.8157636392631	None	QPCT
AL033519.1	-1.39220785013438	3.81176099946769	-8.07148725701665	3.29495387791832e-15	4.78880423889604e-14	23.8152423823824	Down	AL033519.1
OST4	0.337726167091013	9.35505721131161	8.07111091634556	3.30421115017753e-15	4.79974688729241e-14	23.8124956508884	None	OST4
UBE2M	0.332936891495979	6.4690314322193	8.06992022507247	3.33366930526097e-15	4.84000686274534e-14	23.8038060525678	None	UBE2M
HOXD11	0.521468517202534	0.646070171010262	8.06926044411047	3.35010397533716e-15	4.86132642690775e-14	23.798991460015	None	HOXD11
PLAAT2	0.35875556301156	0.765360157264313	8.06755721085734	3.39290082386714e-15	4.92085783196271e-14	23.7865640160496	None	PLAAT2
TANK	0.302983447002926	2.61495011697128	8.06332447021686	3.5016065454859e-15	5.07586744229256e-14	23.7556896190197	None	TANK
KLF16	0.363731815538633	3.43524969628463	8.06193872588954	3.53793671454448e-15	5.12585572820857e-14	23.7455846260101	None	KLF16
FOLR1	0.69576745281996	1.9555941366086	8.06050406309297	3.57594126783921e-15	5.17821651579594e-14	23.7351244133284	Up	FOLR1
CMPK2	0.513958478141761	1.54286562558708	8.05877576527402	3.62225956351382e-15	5.24255534742224e-14	23.722525315314	None	CMPK2
NDC1	0.365085004379942	2.27225074458953	8.05624351580383	3.69119479923385e-15	5.33954397676672e-14	23.7040694971946	None	NDC1
TCF19	0.522378681067111	2.47477017949279	8.05533036668427	3.71636965493848e-15	5.37316245685899e-14	23.6974153496099	None	TCF19
BRCA1	0.269035817784492	0.835209869116982	8.05344356228183	3.76892542311335e-15	5.44631293972685e-14	23.683668102062	None	BRCA1
FDX1	0.288948608644252	3.2625941395751	8.0530785061617	3.77917818413998e-15	5.45828886564242e-14	23.681008609676	None	FDX1
LOXL2	0.57694611169106	1.78840654512513	8.04923738708919	3.88874005117033e-15	5.61361050837863e-14	23.6530314305293	None	LOXL2
RCN3	0.52214378387165	3.31129915470223	8.04909390116517	3.89289292341145e-15	5.61668613271842e-14	23.6519865482644	None	RCN3
NINJ2-AS1	0.268934495365286	1.01171981764221	8.04832422337961	3.91524429867681e-15	5.64600182510123e-14	23.6463819199378	None	NINJ2-AS1
A4GALT	0.385529279383123	1.8026327470267	8.04673470902196	3.96180522106075e-15	5.71018049868922e-14	23.6348088083186	None	A4GALT
HLA-DPB2	0.476614075380646	0.827081729942931	8.04614126299559	3.97932848276955e-15	5.73246209960796e-14	23.6304884613861	None	HLA-DPB2
CDCA7L	0.635507590319583	2.41691135409414	8.04397201739298	4.04403508622056e-15	5.82265580532348e-14	23.6146983572573	Up	CDCA7L
ECRG4	0.710800805784066	2.19270367248598	8.04361726851548	4.05471524254155e-15	5.83500834955176e-14	23.6121164452363	Up	ECRG4
AC018816.1	0.285014412588122	0.410787705019252	8.04334594254666	4.06290262809594e-15	5.84376269252909e-14	23.6101417598405	None	AC018816.1
LINC02440	-0.938799794670771	3.22967238907039	-8.04146403726102	4.12014068366209e-15	5.9230221194633e-14	23.5964469297829	Down	LINC02440
ALDH3A1	0.272737503010809	0.319547717490402	8.04072880939378	4.14271811520851e-15	5.95239797888263e-14	23.5910973102258	None	ALDH3A1
HOXA7	0.572816837867985	0.66466923136903	8.03954750216848	4.17924969007679e-15	6.00178287963769e-14	23.5825027956034	None	HOXA7
TNFAIP3	0.429103940400919	1.62009019066191	8.03749637073008	4.24343694484284e-15	6.09081228455117e-14	23.5675823984339	None	TNFAIP3
HGF	0.291671323470778	0.435898754146129	8.03681231211312	4.26505913472692e-15	6.11868555825958e-14	23.5626070945911	None	HGF
EPS8	0.381186127926531	2.5408006050822	8.03663565263055	4.27066074769158e-15	6.1235586786983e-14	23.561322269022	None	EPS8
HRH1	0.521045351541254	2.01192523335175	8.03634601059074	4.27986058373013e-15	6.13358348052222e-14	23.559215783492	None	HRH1
AL121820.2	0.95316655005147	4.42979782959539	8.03560779596457	4.3033968591333e-15	6.16413328342281e-14	23.5538472366341	Up	AL121820.2
ECM1	0.443791549199138	2.47796161187087	8.03466154629041	4.33375270529097e-15	6.20441482663666e-14	23.5469663800124	None	ECM1
DBNL	0.249084491710301	2.25454489529069	8.0329630207672	4.38877260874298e-15	6.27994695699266e-14	23.5346168562919	None	DBNL
RSAD2	0.663534289137964	1.65703686201349	8.03175646195309	4.42827448706585e-15	6.33320780657914e-14	23.5258455917854	Up	RSAD2
PSTPIP2	0.281617758172848	0.769735213470161	8.03105016885782	4.45156059192486e-15	6.36323437365523e-14	23.5207115872797	None	PSTPIP2
PIK3CD-AS2	0.537651702430053	1.48486366471076	8.03021909177246	4.47911552030654e-15	6.39932893317869e-14	23.5146710093806	None	PIK3CD-AS2
GIMAP4	0.527649136530692	4.3243389807908	8.02886872152243	4.52424727378386e-15	6.46048554149476e-14	23.5048571090342	None	GIMAP4
LCK	0.240522096413723	0.405826381645875	8.02878388730239	4.52709751498604e-15	6.46123362698984e-14	23.5042406162376	None	LCK
SFT2D2	0.297081836034997	1.74607443865599	8.02815817562256	4.54817483326883e-15	6.48798191161832e-14	23.4996937159713	None	SFT2D2
AC026801.2	0.383980026886823	1.50739173968631	8.02675373220992	4.59583721626501e-15	6.55260692220454e-14	23.4894890133624	None	AC026801.2
AC110285.1	-0.731898446208378	3.82771597575872	-8.02568509416478	4.6324332696864e-15	6.60139567122987e-14	23.4817252580627	Down	AC110285.1
SMIM30	0.367113476529286	5.55869125180812	8.02543620790356	4.64099770138431e-15	6.61020872606399e-14	23.4799171978969	None	SMIM30
MIS18BP1	0.325551947010307	1.13314046530399	8.02477327628043	4.66388616029914e-15	6.63940411154015e-14	23.4751014865929	None	MIS18BP1
LINC00475	0.419852301576568	0.349300535593219	8.02308374434456	4.72272400213491e-15	6.71972010426716e-14	23.4628297544165	None	LINC00475
RP11-350N15.3	0.605537982822511	2.32009420325586	8.02154323911186	4.77700999397828e-15	6.79348057208155e-14	23.4516423100047	Up	RP11-350N15.3
DAGLB	0.268794279749066	2.59797963948203	8.0180576305187	4.90212251897296e-15	6.96783781176843e-14	23.4263356610497	None	DAGLB
AP005131.7	0.457441277339993	1.86933396530974	8.01779606562861	4.91164048805196e-15	6.97779554553223e-14	23.424436979313	None	AP005131.7
ANGPT2	0.514043268639458	1.32602458061291	8.01524951044364	5.00526409746298e-15	7.1071679469804e-14	23.4059543661709	None	ANGPT2
BCAP29	0.328060180361625	2.67589079378263	8.01402938167319	5.05074367122074e-15	7.16808148822099e-14	23.397100515999	None	BCAP29
EPOP	-0.434799586161473	2.43288439357615	-8.01287314648318	5.09421780162549e-15	7.22608811145793e-14	23.3887113302105	None	EPOP
ATP5F1E	0.296840614026104	4.96679251721731	8.0104510062051	5.18648995395398e-15	7.3532196008738e-14	23.3711404594045	None	ATP5F1E
MXRA5	0.399957435102528	0.621818799348918	8.01018606144672	5.19668261212513e-15	7.36391137087568e-14	23.3692187420576	None	MXRA5
AC106865.1	0.335885459176286	0.509639369619491	8.00906253721646	5.2401256268687e-15	7.42021858013031e-14	23.3610700912465	None	AC106865.1
AC008972.2	0.491999049883568	2.41285327456436	8.00902040568292	5.24176166710437e-15	7.42021858013031e-14	23.3607645396366	None	AC008972.2
CDKN2C	0.754691179554532	3.68677303742698	8.0082647461271	5.27119095893878e-15	7.4580773150059e-14	23.355284474485	Up	CDKN2C
UCHL3	0.278801358952772	2.59673738692914	8.00503870064774	5.39867419923343e-15	7.6334558056766e-14	23.3318938756506	None	UCHL3
AL354919.2	1.06426305174223	2.62702754122587	8.00498951733896	5.4006411241285e-15	7.6334558056766e-14	23.3315373296048	Up	AL354919.2
AC126407.1	-0.724744097478463	2.64831917316802	-8.00398182759687	5.44109636248014e-15	7.68672484087097e-14	23.3242326500743	Down	AC126407.1
PVR	0.381508616474637	2.97074671614221	8.00066711304306	5.57629144979066e-15	7.87371218741667e-14	23.3002098228999	None	PVR
MFSD1	0.373677292567568	3.35881720066705	8.00054399838995	5.58137616919962e-15	7.87688728269056e-14	23.2993177279651	None	MFSD1
MUC1	0.382699607163447	1.33813458067695	7.99903451938044	5.64409178360965e-15	7.96135120355381e-14	23.2883808845396	None	MUC1
ZNF436	0.47841344525623	3.26121044325545	7.99778584112957	5.69649672695954e-15	8.03119289820174e-14	23.2793349396364	None	ZNF436
ZC3HAV1L	0.517051517458904	1.40758641391823	7.99721209827151	5.72073643711889e-15	8.06127518034196e-14	23.2751788967255	None	ZC3HAV1L
LINC01508	0.279767289494946	0.275999516359936	7.99677891009857	5.7391053323979e-15	8.08305839259733e-14	23.2720411574588	None	LINC01508
JAK3	0.327681406184177	0.722989815855104	7.99595024642153	5.77440622828911e-15	8.12865476860121e-14	23.2660392346628	None	JAK3
CHRNB1	0.306639973433449	2.44558018976703	7.99552783553464	5.79248318560607e-15	8.14997102315213e-14	23.2629799542756	None	CHRNB1
AL109659.3	0.318359265438527	0.607261539859919	7.99373611869599	5.86978188016566e-15	8.254547946315e-14	23.250005050952	None	AL109659.3
TRMT2B	0.334449200440671	2.3141649108269	7.99286862153907	5.90757242645594e-15	8.30348768078882e-14	23.243723839063	None	TRMT2B
SIGLEC7	0.481232208209983	1.46706887398436	7.99231043392355	5.93201541234155e-15	8.33362650796025e-14	23.2396825143753	None	SIGLEC7
HDAC3	0.294446766712015	3.42563765087811	7.99192316508421	5.94903247867658e-15	8.35330778881514e-14	23.2368787921376	None	HDAC3
B4GALT1	0.451089392756049	2.45470971890915	7.99116309360886	5.98257108637159e-15	8.39615610676526e-14	23.2313764037679	None	B4GALT1
CCR5AS	0.701666081284858	2.67508627322291	7.99089022512726	5.99465701914829e-15	8.40886889140528e-14	23.2294011308585	Up	CCR5AS
FZD4-DT	0.300499805279679	1.01973726031258	7.98968349214078	6.04839527398665e-15	8.4799661958458e-14	23.2206663530169	None	FZD4-DT
ATAD3C	0.313607768669674	0.622621734278186	7.98921242586342	6.0695015340215e-15	8.50526415771509e-14	23.2172568960933	None	ATAD3C
FPR1	0.834171807172383	3.55730730696783	7.98865952643598	6.09436705725889e-15	8.53580184812447e-14	23.213255362641	Up	FPR1
BBS5	0.245979681527358	1.84151864132395	7.98787319059503	6.12990409698829e-15	8.58124780190286e-14	23.2075647574737	None	BBS5
EBNA1BP2	0.305451582940193	4.20195178553763	7.98760068878523	6.1422669640987e-15	8.59422280407442e-14	23.2055928065213	None	EBNA1BP2
LINC02285	0.454887561457713	1.45273510841703	7.9870580369898	6.16695931081711e-15	8.62442738663818e-14	23.2016660882636	None	LINC02285
WASF2	0.437343146077647	4.40447954394917	7.98571874171207	6.22832130259806e-15	8.70585786906687e-14	23.1919756645998	None	WASF2
HOXC9	0.535280370153732	0.66538127987118	7.98390904115947	6.31219346945126e-15	8.81865500103317e-14	23.1788837628864	None	HOXC9
OGDH	0.350004682144491	4.77534569493947	7.98284710932097	6.36192736178037e-15	8.8836687051829e-14	23.1712025741859	None	OGDH
LCP1	0.572018843682866	2.84739411666577	7.98236969633432	6.3844120140182e-15	8.91058589333374e-14	23.1677496138741	None	LCP1
STK17A	0.47371570464654	3.17361496916414	7.98180332582393	6.41118797137051e-15	8.94346231626543e-14	23.163653475316	None	STK17A
HOXB4	0.441541199592723	0.422412070491635	7.98145715069433	6.42760840275461e-15	8.96186725793708e-14	23.1611499646128	None	HOXB4
AC083864.2	-0.927834820923086	3.52328340297434	-7.98058170989847	6.46931932030461e-15	9.01549798304768e-14	23.154819245644	Down	AC083864.2
STAT3	0.395054335983967	3.58733228868233	7.97926315152868	6.53264731520922e-15	9.09918488127487e-14	23.1452852156693	None	STAT3
SLC4A2	0.429994976454217	2.8414493622067	7.97874719421021	6.55759395112205e-15	9.12935410518615e-14	23.1415548632111	None	SLC4A2
DDX60	0.397273696467154	1.45726248741937	7.9785627722242	6.56653357002854e-15	9.13721960791446e-14	23.1402215471626	None	DDX60
C2orf50	0.377871462004462	0.601398061128919	7.97837527065788	6.57563479286889e-15	9.14530198984179e-14	23.138865992654	None	C2orf50
TMEM209	0.388100069361431	2.71242351264258	7.97447945482639	6.76757605669204e-15	9.40754041033858e-14	23.1107068731422	None	TMEM209
SDC1	0.586540071857345	1.69239277189907	7.97220269051091	6.88229691667729e-15	9.56222684161055e-14	23.0942555642767	Up	SDC1
[truncated: 25,775 more rows]
